# Supplementary material for: HSPA6 augments garlic extract-induced inhibition of proliferation, migration, and invasion of bladder cancer EJ cells; Implication for cell cycle dysregulation, signaling pathway alteration, and transcription factor-associated MMP-9 regulation
Source: PLoS One. 2017 Feb 10;12(2):e0171860. doi: 10.1371/journal.pone.0171860 (PMC5302316; doi:10.1371/journal.pone.0171860)
Supplement: S1 Table — (XLSX) [file pone.0171860.s001.xlsx]

## Sheet: Sheet1
TargetID	Refseq_NM	GeneSymbol	Gene_ID	12h_Garlic_400/12h_con	12h_Garlic_800/12h_con	24h_Garlic_400/24h_con	24h_Garlic_800/24h_con	CHROMOSOME	DEFINITION	SYNONYMS	Panther_Function	Panther_Process	ProbeID_2	SOURCE	TRANSCRIPT	SOURCE_REFERENCE_ID	REFSEQ_ID	UNIGENE_ID	GI	PROTEIN_PRODUCT	ARRAY_ADDRESS_ID	PROBE_TYPE	PROBE_START	PROBE_SEQUENCE	PROBE_CHR_ORIENTATION	PROBE_COORDINATES	CYTOBAND	ONTOLOGY_COMPONENT	ONTOLOGY_PROCESS	ONTOLOGY_FUNCTION	OBSOLETE_PROBE_ID	SPECIES
ILMN_1806165	NM_002155.3	HSPA6	3310	55.4508	122.906	2.32285	37.3061	1	Homo sapiens heat shock 70kDa protein 6 (HSP70B') (HSPA6), mRNA.		Chaperone -> Hsp 70 family chaperone	Protein metabolism and modification -> Protein folding;Protein metabolism and modification -> Protein complex assembly;Immunity and defense -> Stress response	160092	RefSeq	ILMN_5976	NM_002155.3	NM_002155.3		42822885	NP_002146.2	160092	S	2334	GAGGTTGATTGAATGGCCCTTCGTGATAAGTCAGCTGTGACTGTCAGGGC	+	159762993-159763004:159763005-159763042	1q23.3a		A change in state or activity of a cell or an organism (in terms of movement, secretion, enzyme production, gene expression, etc.) as a result of an unfolded protein stimulus [goid 6986] [pmid 2327978] [evidence TAS]	Interacting selectively with a nucleotide, any compound consisting of a nucleoside that is esterified with (ortho)phosphate or an oligophosphate at any hydroxyl group on the ribose or deoxyribose moiety [goid 166] [evidence IEA]; Interacting selectively with ATP, adenosine 5'-triphosphate, a universally important coenzyme and enzyme regulator [goid 5524] [evidence IEA]		Homo sapiens
ILMN_1739423	NR_001445.1	RN7SK	125050	13.6357	88.4328	5.16783	49.1932	6	Homo sapiens RNA, 7SK small nuclear (RN7SK), non-coding RNA.	7SK			990176	RefSeq	ILMN_14457	NR_001445.1	NR_001445.1		31455612		990176	S	257	CGTAGGGTAGTCAAGCTTCCAAGACTGCAGACACATCCAAATGAGGCGCT	+	52968633-52968682	6p12.1d				7SK	Homo sapiens
ILMN_3234762	NR_023371.1	RN5S9	100169760	6.77862	82.4624	2.53565	77.4444	1	Homo sapiens RNA, 5S ribosomal 9 (RN5S9), ribosomal RNA.				2570220	RefSeq	ILMN_363575	NR_023371.1	NR_023371.1		189571622		2570220	S	37	GTCTGATCTCGGAAGCTAAGCAGGGTCGGGCCTGGTTAGTACTTGGACGG	-	228763927-228763976						Homo sapiens
ILMN_3244646	NR_004426.1	RNU1G2	26864	2.89512	37.8589	1.37864	13.8742	1	Homo sapiens RNA, U1G2 small nuclear (RNU1G2), small nuclear RNA.	U1D2; U1B2; HSD5			2360091	RefSeq	ILMN_342067	NR_004426.1	NR_004426.1		161333874		2360091	S	78	TGTGCTGCCCCTGCGATTTCCCCAAATGTGGGAAACTCGACTGCATAATT	-	145969306-145969355					U1D2; U1B2; HSD5	Homo sapiens
ILMN_3246273	NR_004408.1	RNU1-3	26869	2.81965	36.4663	1.47182	14.5036	1	Homo sapiens RNA, U1 small nuclear 3 (RNU1-3), small nuclear RNA.	U1C21			5670152	RefSeq	ILMN_350364	NR_004408.1	NR_004408.1		161169047		5670152	S	84	GACCCCTGCGATTTCCCCAAATGTGGGAAACTCGACTGCATAATTTGTGG	-	16993310-16993359					U1C21	Homo sapiens
ILMN_3243644	XM_001713808.1	LOC100132564	100132564	7.78205	34.5151	6.78667	44.4789	12	PREDICTED: Homo sapiens hypothetical protein LOC100132564 (LOC100132564), mRNA.				3780767	RefSeq	ILMN_344950	XM_001713808.1	XM_001713808.1		169204330	XP_001713860.1	3780767	S	368	GAGCAGCTCCCTCGCTGCGATCTATTGAAAGTCAGATCTCCACACAAGGG	-	126216410-126216459	12q24.32b					Homo sapiens
ILMN_1793990	NM_002166.4	ID2	3398	2.33435	34.3281	1.13098	15.6076	2	Homo sapiens inhibitor of DNA binding 2, dominant negative helix-loop-helix protein (ID2), mRNA.	GIG8; MGC26389; ID2A; ID2H	Transcription factor -> Other transcription factor	Nucleoside, nucleotide and nucleic acid metabolism -> mRNA transcription -> mRNA transcription regulation;Developmental processes	1260086	RefSeq	ILMN_28481	NM_002166.4	NM_002166.4		33946335	NP_002157.2	1260086	S	254	GGAGCAAAACCCCTGTGGACGACCCGATGAGCCTGCTATACAACATGAAC	+	8739817-8739866	2p25.1e	A membrane-bounded organelle of eukaryotic cells in which chromosomes are housed and replicated. In most cells, the nucleus contains all of the cell's chromosomes except the organellar chromosomes, and is the site of RNA synthesis and processing. In some species, or in specialized cell types, RNA metabolism or DNA replication may be absent [goid 5634] [evidence IEA]; All of the contents of a cell…	Any process that stops, prevents or reduces the frequency, rate or extent of transcription from an RNA polymerase II promoter [goid 122] [evidence IEA]; The biological process whose specific outcome is the progression of a multicellular organism over time from an initial condition (e.g. a zygote or a young adult) to a later condition (e.g. a multicellular animal or an aged adult) [goid 7275] [pmi…	Interacting selectively with any protein or protein complex (a complex of two or more proteins that may include other nonprotein molecules) [goid 5515] [evidence IEA]; Plays a role in regulating transcription; may bind a promoter or enhancer DNA sequence or interact with a DNA-binding transcription factor [goid 30528] [evidence IEA]	GIG8; MGC26389; ID2A; ID2H	Homo sapiens
ILMN_2074860	NR_001445.1	RN7SK	125050	7.22619	34.0383	3.68746	22.6601	6	Homo sapiens RNA, 7SK small nuclear (RN7SK), non-coding RNA.	7SK			2640719	RefSeq	ILMN_14457	NR_001445.1	NR_001445.1		31455612		2640719	S	194	CGAGTAGCTGCGCTCCCCTGCTAGAACCTCCAAACAAGCTCTCAAGGTCC	+	52968570-52968619	6p12.1d				7SK	Homo sapiens
ILMN_3236653	NR_004400.1	RNU1-5	26863	2.66338	32.1514	1.27969	12.6103	1	Homo sapiens RNA, U1 small nuclear 5 (RNU1-5), small nuclear RNA.	HSD4			2970482	RefSeq	ILMN_353221	NR_004400.1	NR_004400.1		161087020		2970482	S	79	GTGCTGACCCCTGCGATTTCCCCAAATGTGGGAAACTCGACTGCATAATT	-	149224093-149224142					HSD4	Homo sapiens
ILMN_2086095	NM_002166.4	ID2	3398	2.10622	31.9488	-1.10817	17.2605	2	Homo sapiens inhibitor of DNA binding 2, dominant negative helix-loop-helix protein (ID2), mRNA.	GIG8; MGC26389; ID2A; ID2H	Transcription factor -> Other transcription factor	Nucleoside, nucleotide and nucleic acid metabolism -> mRNA transcription -> mRNA transcription regulation;Developmental processes	1660296	RefSeq	ILMN_28481	NM_002166.4	NM_002166.4		33946335	NP_002157.2	1660296	S	911	GCAGACTTTGCCTTTTTTCAAAGGTGGAGCGTGAATACCAGAAGGATCCA	+	8741581-8741630	2p25.1e	A membrane-bounded organelle of eukaryotic cells in which chromosomes are housed and replicated. In most cells, the nucleus contains all of the cell's chromosomes except the organellar chromosomes, and is the site of RNA synthesis and processing. In some species, or in specialized cell types, RNA metabolism or DNA replication may be absent [goid 5634] [evidence IEA]; All of the contents of a cell…	Any process that stops, prevents or reduces the frequency, rate or extent of transcription from an RNA polymerase II promoter [goid 122] [evidence IEA]; The biological process whose specific outcome is the progression of a multicellular organism over time from an initial condition (e.g. a zygote or a young adult) to a later condition (e.g. a multicellular animal or an aged adult) [goid 7275] [pmi…	Interacting selectively with any protein or protein complex (a complex of two or more proteins that may include other nonprotein molecules) [goid 5515] [evidence IEA]; Plays a role in regulating transcription; may bind a promoter or enhancer DNA sequence or interact with a DNA-binding transcription factor [goid 30528] [evidence IEA]	GIG8; MGC26389; ID2A; ID2H	Homo sapiens
ILMN_1793461	XM_497711.2	LOC653604	653604	1.59865	29.2872	1.00083	8.49307	1	PREDICTED: Homo sapiens similar to H3 histone, family 2 isoform 2 (LOC653604), mRNA.		Nucleic acid binding -> Histone	Nucleoside, nucleotide and nucleic acid metabolism -> Chromatin packaging and remodeling	5570743	RefSeq	ILMN_40991	XM_497711.2	XM_497711.2		88943484	XP_497711.2	5570743	S	12	GGACCATGAGGAATTCTCCAGTGCTGTCGGGGTTTCCGATACTGACACAG	-	148067255-148067304	1q21.2a					Homo sapiens
ILMN_1729216	NM_001885.1	CRYAB	1410	17.231	27.6954	5.78022	26.3084	11	Homo sapiens crystallin, alpha B (CRYAB), mRNA.	CTPP2; HSPB5; CRYA2	Miscellaneous function -> Structural protein	Muscle contraction;Sensory perception -> Vision	6110079	RefSeq	ILMN_6827	NM_001885.1	NM_001885.1		4503056	NP_001876.1	6110079	S	449	GTCCTCACTGTGAATGGACCAAGGAAACAGGTCTCTGGCCCTGAGCGCAC	-	111779542-111779591	11q23.1b	All of the contents of a cell excluding the plasma membrane and nucleus, but including other subcellular structures [goid 5737] [pmid 14752512] [evidence IDA]	The process of assisting in the covalent and noncovalent assembly of single chain polypeptides or multisubunit complexes into the correct tertiary structure [goid 6457] [pmid 9731540] [evidence NAS]; A process which directly inhibits any of the steps required for cell death by apoptosis [goid 6916] [pmid 14752512] [evidence IDA]; A process whereby force is generated within muscle tissue, resultin…	The action of a molecule that contributes to the structural integrity of the lens of an eye [goid 5212] [evidence IEA]; Interacting selectively with any protein or protein complex (a complex of two or more proteins that may include other nonprotein molecules) [goid 5515] [pmid 16225851] [evidence IPI]	CTPP2; HSPB5; CRYA2	Homo sapiens
ILMN_1732988	XM_942124.2	KIAA1666	85376	3.3073	27.5531	1.94035	12.2927		PREDICTED: Homo sapiens KIAA1666 protein (KIAA1666), mRNA.		Molecular function unclassified	Biological process unclassified	3990544	RefSeq	ILMN_37441	XM_942124.2	XM_942124.2		113431324	XP_947217.1	3990544	S	5423	TTCCTCCCGCACCACTCCATGTGCGTCCCTCCAGAAGCTGTGTGCTCAAT			22q11.21d					Homo sapiens
ILMN_1740426	NM_016084.3	RASD1	51655	1.97153	21.9121	1.16529	8.91584	17	Homo sapiens RAS, dexamethasone-induced 1 (RASD1), mRNA.	MGC:26290; DEXRAS1; AGS1	Select regulatory molecule -> G-protein -> Small GTPase	Signal transduction -> Intracellular signaling cascade -> NO mediated signal transduction;Cell proliferation and differentiation	2710735	RefSeq	ILMN_13561	NM_016084.3	NM_016084.3		22027484	NP_057168.1	2710735	S	1441	GTCAGGACCCACGGGGCATTATCTTGTCTGTGATTCCGGGTTGCTGTGAC	-	17398006-17398055	17p11.2g	The living contents of a cell; the matter contained within (but not including) the plasma membrane, usually taken to exclude large vacuoles and masses of secretory or ingested material. In eukaryotes it includes the nucleus and cytoplasm [goid 5622] [evidence IEA]; The membrane surrounding a cell that separates the cell from its external environment. It consists of a phospholipid bilayer and asso…	The cascade of processes by which a signal interacts with a receptor, causing a change in the level or activity of a second messenger or other downstream target, and ultimately effecting a change in the functioning of the cell [goid 7165] [pmid 10673050] [evidence TAS]; The cascade of processes by which a signal interacts with a receptor, causing a change in the level or activity of a second mess…	Interacting selectively with a nucleotide, any compound consisting of a nucleoside that is esterified with (ortho)phosphate or an oligophosphate at any hydroxyl group on the ribose or deoxyribose moiety [goid 166] [evidence IEA]; Catalysis of the reaction: GTP + H2O = GDP + phosphate [goid 3924] [pmid 10471929] [evidence TAS]; Interacting selectively with GTP, guanosine triphosphate [goid 5525] […	MGC:26290; DEXRAS1; AGS1	Homo sapiens
ILMN_2197365	NM_002923.1	RGS2	5997	3.41765	19.0967	1.59833	9.50146	1	Homo sapiens regulator of G-protein signalling 2, 24kDa (RGS2), mRNA.	G0S8	Select regulatory molecule -> G-protein modulator -> Other G-protein modulator	Signal transduction -> Cell surface receptor mediated signal transduction -> G-protein mediated signaling	3400019	RefSeq	ILMN_26119	NM_002923.1	NM_002923.1		4506516	NP_002914.1	3400019	S	1243	CTGCAGTGTCCGTTATGAGTGCCAAAAATCTGTCTTGAAGGCAGCTACAC	+	191047925-191047974	1q31.2b		The progression of biochemical and morphological phases and events that occur in a cell during successive cell replication or nuclear replication events. Canonically, the cell cycle comprises the replication and segregation of genetic material followed by the division of the cell, but in endocycles or syncytial cells nuclear replication or nuclear division may not be followed by cell division [go…	Mediates the transfer of a signal from the outside to the inside of a cell by means other than the introduction of the signal molecule itself into the cell [goid 4871] [evidence IEA]; Increases the activity of a GTPase, an enzyme that catalyzes the hydrolysis of GTP [goid 5096] [pmid 10747990] [evidence TAS]; Interacting selectively with calmodulin, a calcium-binding protein with many roles, both…	G0S8	Homo sapiens
ILMN_1660436	NM_005346.3	HSPA1B	3304	5.75116	18.5113	-1.3991	6.07853	6	Homo sapiens heat shock 70kDa protein 1B (HSPA1B), mRNA.	HSP70-2; HSPA1A	Chaperone -> Hsp 70 family chaperone	Protein metabolism and modification -> Protein folding;Protein metabolism and modification -> Protein complex assembly;Immunity and defense -> Stress response	3850433	RefSeq	ILMN_25549	NM_005346.3	NM_005346.3		26787974	NP_005337.1	3850433	S	2161	GAGGTGGACTGTTGGGACTCAAGGACTTTGCTGCTGTTTTCCTATGTCAT	+	31905663-31905712	6p21.32b				HSP70-2; HSPA1A	Homo sapiens
ILMN_3235964	NR_024151.1	HSPA7	3311	6.04168	16.4348	1.01412	3.84608	1	Homo sapiens heat shock 70kDa protein 7 (HSP70B) (HSPA7), non-coding RNA.				7200079	RefSeq	ILMN_363854	NR_024151.1	NR_024151.1		205277328		7200079	S	2213	CTAGACTGTCTTCTATGATCCTGCCCTTCAGAGATGAAGGGCTTGGGGGG	+	161578061-161578110		The part of a cell or its extracellular environment in which a gene product is located. A gene product may be located in one or more parts of a cell and its location may be as specific as a particular macromolecular complex, that is, a stable, persistent association of macromolecules that function together [goid 5575] [evidence ND ]	A change in state or activity of a cell or an organism (in terms of movement, secretion, enzyme production, gene expression, etc.) as a result of an unfolded protein stimulus [goid 6986] [evidence NAS]	Interacting selectively with a nucleotide, any compound consisting of a nucleoside that is esterified with (ortho)phosphate or an oligophosphate at any hydroxyl group on the ribose or deoxyribose moiety [goid 166] [evidence IEA]; Interacting selectively with ATP, adenosine 5'-triphosphate, a universally important coenzyme and enzyme regulator [goid 5524] [evidence NAS]		Homo sapiens
ILMN_1740466	NM_017633.2	FAM46A	55603	1.60015	16.3854	1.34375	6.29272	6	Homo sapiens family with sequence similarity 46, member A (FAM46A), mRNA.	XTP11; C6orf37; FLJ20037; FLJ31495	Molecular function unclassified	Developmental processes	3940133	RefSeq	ILMN_12554	NM_017633.2	NM_017633.2		117414142	NP_060103.2	3940133	S	1591	CAGCCAGTATTCACGTGCCAGCAACAGACCTACTCCACTTGGCTACCCTG	-	82516137-82516186	6q14.1e				FLJ20037; FLJ31495; XTP11; C6orf37	Homo sapiens
ILMN_1713266	NM_017709.3	FAM46C	54855	1.27305	15.8649	1.0414	5.25021	1	Homo sapiens family with sequence similarity 46, member C (FAM46C), mRNA.	FLJ20202	Molecular function unclassified	Developmental processes	6860347	RefSeq	ILMN_172317	NM_017709.3	NM_017709.3		96975056	NP_060179.2	6860347	S	5557	GTGCCTAGGAGGTCTGGGGATTCCTCTTTCGTGGTGGTCACTAACCTTAC	+	117972371-117972420	1p12c				FLJ20202	Homo sapiens
ILMN_3249188	NM_001123375.1	HIST2H3D	653604	1.20067	13.3224	-1.10989	2.48248	1	Homo sapiens histone cluster 2, H3d (HIST2H3D), mRNA.		Molecular function unclassified	Biological process unclassified	1260717	RefSeq	ILMN_357034	NM_001123375.1	NM_001123375.1		183076547	NP_001116847.1	1260717	S	305	TGGGGCTGTTCGAAGACACGAACCTGTGCGCCATCCATGCCAAGCGCGTG	-	149784882-149784931	1q21.2a					Homo sapiens
ILMN_2374865	NM_001040619.1	ATF3	467	1.86599	12.7638	1.89406	8.60434	1	Homo sapiens activating transcription factor 3 (ATF3), transcript variant 4, mRNA.		Transcription factor -> CREB transcription factor;Nucleic acid binding	Nucleoside, nucleotide and nucleic acid metabolism -> mRNA transcription -> mRNA transcription regulation;Neuronal activities -> Other neuronal activity;Apoptosis -> Induction of apoptosis	4780128	RefSeq	ILMN_182693	NM_001040619.1	NM_001040619.1		95102482	NP_001035709.1	4780128	A	1826	CTCCCAGCGTTAACACAAAATCCATGGGCAGTATGATGGCAGGTCCTCTG	+	210860205-210860254	1q32.3c	A membrane-bounded organelle of eukaryotic cells in which chromosomes are housed and replicated. In most cells, the nucleus contains all of the cell's chromosomes except the organellar chromosomes, and is the site of RNA synthesis and processing. In some species, or in specialized cell types, RNA metabolism or DNA replication may be absent [goid 5634] [evidence IEA]; A membrane-bounded organelle …	The formation of glucose from noncarbohydrate precursors, such as pyruvate, amino acids and glycerol [goid 6094] [evidence IEA]; Any process that modulates the frequency, rate or extent of DNA-dependent transcription [goid 6355] [evidence IEA]; Any process that modulates the frequency, rate or extent of DNA-dependent transcription [goid 6355] [evidence IEA]; Any process that modulates the frequen…	The function of binding to a specific DNA sequence in order to modulate transcription. The transcription factor may or may not also interact selectively with a protein or macromolecular complex [goid 3700] [evidence IEA]; Any transcription regulator activity that prevents or downregulates transcription [goid 16564] [evidence IEA]; Interacting selectively with DNA of a specific nucleotide composit…		Homo sapiens
ILMN_1656111	NM_013262.3	MYLIP	29116	1.64984	12.4876	1.13203	4.64954	6	Homo sapiens myosin regulatory light chain interacting protein (MYLIP), mRNA.	MIR	Molecular function unclassified	Biological process unclassified	4830424	RefSeq	ILMN_178445	NM_013262.3	NM_013262.3		38788242	NP_037394.2	4830424	S	2705	GCATTTTGGAAGCTGGTCAGCTAGCAGGTTTTCTGGGATGTCGGGAGACC	+	16148112-16148161	6p22.3f	The living contents of a cell; the matter contained within (but not including) the plasma membrane, usually taken to exclude large vacuoles and masses of secretory or ingested material. In eukaryotes it includes the nucleus and cytoplasm [goid 5622] [pmid 10593918] [evidence IDA]; All of the contents of a cell excluding the plasma membrane and nucleus, but including other subcellular structures […	The chemical reactions and pathways resulting in the breakdown of a protein or peptide by hydrolysis of its peptide bonds, initiated by the covalent attachment of a ubiquitin moiety, or multiple ubiquitin moieties, to the protein [goid 6511] [evidence IEA]; Any process involved in the controlled movement of a cell [goid 6928] [pmid 10593918] [evidence IMP]; The process whose specific outcome is t…	Catalysis of the reaction: ATP + ubiquitin + protein lysine = AMP + diphosphate + protein N-ubiquityllysine [goid 4842] [pmid 14550572] [evidence IDA]; Interacting selectively with any protein component of any cytoskeleton (actin, microtubule, or intermediate filament cytoskeleton) [goid 8092] [pmid 10593918] [evidence IDA]; Interacting selectively with zinc (Zn) ions [goid 8270] [evidence IEA]; …	MIR	Homo sapiens
ILMN_1718977	NM_015675.2	GADD45B	4616	2.57604	11.2782	-1.05001	4.00035	19	Homo sapiens growth arrest and DNA-damage-inducible, beta (GADD45B), mRNA.	MYD118; DKFZP566B133; GADD45BETA	Miscellaneous function -> Other miscellaneous function protein	Signal transduction -> Intracellular signaling cascade -> MAPKKK cascade;Immunity and defense -> Stress response;Apoptosis;Cell cycle -> Cell cycle control;Cell proliferation and differentiation	4920110	RefSeq	ILMN_34297	NM_015675.2	NM_015675.2		86991435	NP_056490.2	4920110	S	1169	GACCACACTTTGGGACTTGGGAGCTGGGGCTGAAGTTGCTCTGTACCCAT	+	2429063-2429112	19p13.3g		Any process that initiates the activity of the inactive enzyme MAP kinase kinase kinase [goid 185] [pmid 9827804] [evidence TAS]; The initiation of the activity of the inactive enzyme MAP kinase kinase by phosphorylation by a MAPKKK [goid 186] [evidence IEA]; Any process that stops, prevents or reduces the frequency, rate or extent of protein kinase activity [goid 6469] [evidence IEA]; A form of …	Interacting selectively with any protein or protein complex (a complex of two or more proteins that may include other nonprotein molecules) [goid 5515] [evidence IEA]	MYD118; DKFZP566B133; GADD45BETA	Homo sapiens
ILMN_2396444	NM_001040021.1	CD14	929	1.51899	11.2751	1.26332	5.24476	5	Homo sapiens CD14 molecule (CD14), transcript variant 2, mRNA.		Receptor -> Other receptor	Immunity and defense	6370369	RefSeq	ILMN_175125	NM_001040021.1	NM_001040021.1		91105158	NP_001035110.1	6370369	A	1442	CCCGTCAGGACGTTGAGGACTTTTCGACCAATTCAACCCTTTGCCCCACC	-	140011338-140011387	5q31.3b	The space external to the outermost structure of a cell. For cells without external protective or external encapsulating structures this refers to space outside of the plasma membrane. This term covers the host cell environment outside an intracellular parasite [goid 5576] [pmid 9665271] [evidence EXP]; The membrane surrounding a cell that separates the cell from its external environment. It cons…	A change in state or activity of an organism (in terms of movement, secretion, enzyme production, gene expression, etc.) as a result of a stimulus by molecules of bacterial origin such as peptides derived from bacterial flagellin [goid 2237] [evidence IEA]; The process whereby phagocytes engulf external particulate material. The particles are initially contained within phagocytic vacuoles (phagos…	Combining with an opsonin to initiate a change in cell activity [goid 1847] [pmid 2402637] [evidence TAS]; Interacting selectively with any protein or protein complex (a complex of two or more proteins that may include other nonprotein molecules) [goid 5515] [evidence IEA]; Combining with a peptidoglycan to initiate a change in cell activity [goid 16019] [pmid 8798531] [evidence TAS]		Homo sapiens
ILMN_1790689	NM_031476.2	CRISPLD2	83716	1.46144	11.0676	-1.03652	5.97055	16	Homo sapiens cysteine-rich secretory protein LCCL domain containing 2 (CRISPLD2), mRNA.	DKFZP434B044; MGC74865; CRISP11; LCRISP2	Molecular function unclassified	Biological process unclassified	4180079	RefSeq	ILMN_7921	NM_031476.2	NM_031476.2		142374443	NP_113664.1	4180079	S	4222	ACGGCGTTCCTGGCTCTCCTGCCCACAGGATGAACATTTTCGGCTTCCTT	+	83500275-83500324	16q24.1a	The space external to the outermost structure of a cell. For cells without external protective or external encapsulating structures this refers to space outside of the plasma membrane. This term covers the host cell environment outside an intracellular parasite [goid 5576] [evidence IEA]; Any of the vesicles of the constitutive secretory pathway, which carry cargo from the endoplasmic reticulum t…			DKFZP434B044; MGC74865; CRISP11; LCRISP2	Homo sapiens
ILMN_2115340	NM_003548.2	HIST2H4A	8370	1.21535	10.8055	1.08127	2.31496	1	Homo sapiens histone cluster 2, H4a (HIST2H4A), mRNA.	H4FN; H4F2; H4/n; HIST2H4; FO108; H4	Nucleic acid binding -> Histone	Nucleoside, nucleotide and nucleic acid metabolism -> Chromatin packaging and remodeling	4890279	RefSeq	ILMN_22069	NM_003548.2	NM_003548.2		29553982	NP_003539.1	4890279	S	344	GCCGCTCCAGCTTTGCACGTTTCGATCCCAAAGGCCCTTTTTAGGGCCGA	+	148071188-148071237	1q21.2a				H4FN; H4F2; H4/n; HIST2H4; FO108; H4	Homo sapiens
ILMN_3242405	NR_003051.2	RMRP	6023	1.77365	10.329	1.15836	6.56	9	Homo sapiens RNA component of mitochondrial RNA processing endoribonuclease (RMRP), RNase MRP RNA.				10026	RefSeq	ILMN_357099	NR_003051.2	NR_003051.2		183396794		10026	S	114	GTAGACATTCCCCGCTTCCCACTCCAAAGTCCGCCAAGAAGCGTATCCCG	-	35657851-35657900	9p13.3a					Homo sapiens
ILMN_3245678	NR_004430.1	RNU1A3	26871	1.5846	10.0146	1.03401	3.77177	1	Homo sapiens RNA, U1A3 small nuclear (RNU1A3), small nuclear RNA.	HSD1; U1A1			7330681	RefSeq	ILMN_343384	NR_004430.1	NR_004430.1		161353472		7330681	S	4	CTTACCTGGCAGGGGAGATACCATGATCACGAAGGTGGTTTTCCCAGGGC	-	16840727-16840776					HSD1; U1A1	Homo sapiens
ILMN_3238233	NM_001034077.4	HIST2H4B	554313	1.28507	9.88825	1.22761	1.97643	1	Homo sapiens histone cluster 2, H4b (HIST2H4B), mRNA.	H4/o			4610471	RefSeq	ILMN_14585	NM_001034077.4	NM_001034077.4		106775680	NP_001029249.1	4610471	S	209	GTGTTCCTGGAGAATGTGATTCGGGACGCAGTCACCTACACCGAGCACGC	-	149832467-149832516	1q21.2a				H4/o	Homo sapiens
ILMN_1743373	NM_005618.3	DLL1	28514	1.1627	9.74133	1.04614	4.23681	6	Homo sapiens delta-like 1 (Drosophila) (DLL1), mRNA.	DELTA1; Delta	Receptor;Signaling molecule -> Membrane-bound signaling molecule;Transcription factor	Nucleoside, nucleotide and nucleic acid metabolism -> mRNA transcription -> mRNA transcription regulation;Signal transduction -> Cell communication;Developmental processes -> Ectoderm development -> Neurogenesis;Cell proliferation and differentiation	4050687	RefSeq	ILMN_1802	NM_005618.3	NM_005618.3		110735442	NP_005609.3	4050687	S	2838	GCACTGCCTTCCGTGACGTCGCCGTTGCACTATGGACAGTTGCTCTTAAG	-	170591716-170591765	6q27f	The space external to the outermost structure of a cell. For cells without external protective or external encapsulating structures this refers to space outside of the plasma membrane. This term covers the host cell environment outside an intracellular parasite [goid 5576] [pmid 11823422] [evidence NAS]; The membrane surrounding a cell that separates the cell from its external environment. It con…	Process involved in cell fate commitment. Once determination has taken place, a cell becomes committed to differentiate down a particular pathway regardless of its environment [goid 1709] [pmid 11581320] [evidence NAS]; The process by which individual somites establish identity during embryogenesis [goid 1757] [evidence IEA]; Any process that mediates interactions between a cell and its surroundi…	Interacting selectively with the Notch (N) protein, a surface receptor [goid 5112] [pmid 11823422] [evidence IPI]; Interacting selectively with the Notch (N) protein, a surface receptor [goid 5112] [pmid 10079256] [evidence IPI]; Interacting selectively with calcium ions (Ca2+) [goid 5509] [evidence IEA]; Interacting selectively with any protein or protein complex (a complex of two or more protei…	DELTA1	Homo sapiens
ILMN_1834842	BX093900			1.24515	9.62394	-1.01501	2.67368	6	BX093900 Soares placenta Nb2HP Homo sapiens cDNA clone IMAGp998M23189, mRNA sequence				5690632	Unigene	ILMN_92566	Hs.443602		Hs.443602	27826741		5690632	S	390	CTACCAGTTTCCTGGGCATGTGCCTTGGTGTCACCGAACAGCCAGATGAG	+	36686891-36686940						Homo sapiens
ILMN_1689200	NM_014475.3	DHDH	27294	2.22505	9.54858	1.64968	2.68476	19	Homo sapiens dihydrodiol dehydrogenase (dimeric) (DHDH), mRNA.	HUM2DD	Oxidoreductase -> Dehydrogenase	Electron transport;Other metabolism	6770630	RefSeq	ILMN_7952	NM_014475.3	NM_014475.3		126273597	NP_055290.1	6770630	S	1007	AAGGCCATTGGAGTCACCTTCCCCCAAGACAAACGCTGATGTATCCCCGA	+	49448152-49448190:49448191-49448201	19q13.33a		The chemical reactions and pathways involving carbohydrates, any of a group of organic compounds based of the general formula Cx(H2O)y. Includes the formation of carbohydrate derivatives by the addition of a carbohydrate residue to another molecule [goid 5975] [pmid 10477285] [evidence TAS]; The process of removal or addition of one or more electrons with or without the concomitant removal or add…	The selective, often stoichiometric, interaction of a molecule with one or more specific sites on another molecule [goid 5488] [evidence IEA]; Catalysis of the reaction: NADPH + H+ + NAD+ = NADP+ + NADH + H+ [goid 8746] [pmid 10477285] [evidence TAS]; Any molecular entity that serves as an electron acceptor and electron donor in an electron transport system [goid 9055] [pmid 10477285] [evidence T…	HUM2DD	Homo sapiens
ILMN_3242315	NR_006882.1	SNORD3D	780854	2.36442	8.93345	2.41911	16.5264	17	Homo sapiens small nucleolar RNA, C/D box 3D (SNORD3D), small nucleolar RNA.	U3-4			380685	RefSeq	ILMN_338196	NR_006882.1	NR_006882.1		166706865		380685	S	61	GTAGAGCACCGAAAACCCCGAGGAAGAGAGGTAGCGTTTTCTCCTGAGCG	-	19015839-19015888					U3-4	Homo sapiens
ILMN_2121408	NM_001945.1	HBEGF	1839	4.59457	7.89366	2.39566	7.44423	5	Homo sapiens heparin-binding EGF-like growth factor (HBEGF), mRNA.	DTS; DTSF; HEGFL; DTR	Signaling molecule -> Growth factor	Signal transduction -> Cell communication -> Ligand-mediated signaling;Cell proliferation and differentiation	1820594	RefSeq	ILMN_13020	NM_001945.1	NM_001945.1		4503412	NP_001936.1	1820594	S	2024	CTGGTGCTACTCCATGCAGGGGTCAGTGCAGCAGAGGACAGTCTGGAGAA	-	139692882-139692931	5q31.3a	The space external to the outermost structure of a cell. For cells without external protective or external encapsulating structures this refers to space outside of the plasma membrane. This term covers the host cell environment outside an intracellular parasite [goid 5576] [evidence IEA]; That part of a multicellular organism outside the cells proper, usually taken to be outside the plasma membra…	The cascade of processes by which a signal interacts with a receptor, causing a change in the level or activity of a second messenger or other downstream target, and ultimately effecting a change in the functioning of the cell [goid 7165] [pmid 1840698] [evidence TAS]; The series of molecular signals generated as a consequence of an epidermal growth factor receptor binding to one of its physiolog…	Combining with an extracellular or intracellular messenger to initiate a change in cell activity [goid 4872] [evidence IEA]; Interacting selectively with the epidermal growth factor receptor [goid 5154] [pmid 10749879] [evidence TAS]; The function that stimulates a cell to grow or proliferate. Most growth factors have other actions besides the induction of cell growth or proliferation [goid 8083]…	DTS; DTSF; HEGFL; DTR	Homo sapiens
ILMN_3241034	NR_006881.1	SNORD3C	780853	2.07753	7.55696	1.86971	14.166	17	Homo sapiens small nucleolar RNA, C/D box 3C (SNORD3C), small nucleolar RNA.	U3-3			580161	RefSeq	ILMN_338118	NR_006881.1	NR_006881.1		166706864		580161	S	112	GAAGCCGGCTTTCTGGCGTTGCTTGGCTGCAACTGCCGTCAGCCATTGAT	-	19093397-19093446					U3-3	Homo sapiens
ILMN_3239574	NR_006880.1	SNORD3A	780851	2.18993	7.47631	2.10645	14.5293	17	Homo sapiens small nucleolar RNA, C/D box 3A (SNORD3A), small nucleolar RNA.	U3			2510164	RefSeq	ILMN_338035	NR_006880.1	NR_006880.1		166706863		2510164	S	138	CTGCAACTGCCGTCAGCCATTGATGATCGTTCTTCTCTCCGTATTGGGGA	+	19091466-19091515					U3	Homo sapiens
ILMN_1703852	NM_004093.2	EFNB2	1948	1.27656	7.47271	1.58177	3.58715	13	Homo sapiens ephrin-B2 (EFNB2), mRNA.	MGC126227; LERK5; HTKL; EPLG5; MGC126226; Htk-L; MGC126228	Signaling molecule -> Membrane-bound signaling molecule	Signal transduction -> Cell surface receptor mediated signal transduction -> Receptor protein tyrosine kinase signaling pathway;Signal transduction -> Cell communication -> Ligand-mediated signaling;Developmental processes -> Ectoderm development -> Neurogenesis	5090289	RefSeq	ILMN_3827	NM_004093.2	NM_004093.2		33359689	NP_004084.1	5090289	S	3978	GCTACAGCTTGTTTAACGGCAGTGTCATTCCCCTTTGCACTGTAATGAGG	-	107142387-107142436	13q33.3a	The membrane surrounding a cell that separates the cell from its external environment. It consists of a phospholipid bilayer and associated proteins [goid 5886] [pmid 8660976] [evidence TAS]; Penetrating at least one phospholipid bilayer of a plasma membrane. May also refer to the state of being buried in the bilayer with no exposure outside the bilayer [goid 5887] [pmid 8660976] [evidence TAS]	The process whose specific outcome is the progression of the lymphatic vasculature over time, from its formation to the mature structure [goid 1945] [evidence IEA]; Any process that mediates the transfer of information from one cell to another [goid 7267] [pmid 8559144] [evidence TAS]; The biological process whose specific outcome is the progression of a multicellular organism over time from an i…	Interacting selectively with any protein or protein complex (a complex of two or more proteins that may include other nonprotein molecules) [goid 5515] [evidence IEA]; Interacting selectively with an ephrin receptor [goid 46875] [pmid 8559144] [evidence TAS]	MGC126227; LERK5; HTKL; EPLG5; MGC126226; Htk-L; MGC126228	Homo sapiens
ILMN_1789074	NM_005345.4	HSPA1A	3303	3.16487	7.35106	-1.30463	2.52121	6	Homo sapiens heat shock 70kDa protein 1A (HSPA1A), mRNA.	HSPA1; HSP70-1; HSPA1B; HSP72	Chaperone -> Hsp 70 family chaperone	Protein metabolism and modification -> Protein folding;Protein metabolism and modification -> Protein complex assembly;Immunity and defense -> Stress response	6380717	RefSeq	ILMN_6623	NM_005345.4	NM_005345.4		26787973	NP_005336.2	6380717	S	2154	GGAGCTTCAAGACTTTGCATTTCCTAGTATTTCTGTTTGTCAGTTCTCAA	+	31893469-31893518	6p21.33a	A membrane-bounded organelle of eukaryotic cells in which chromosomes are housed and replicated. In most cells, the nucleus contains all of the cell's chromosomes except the organellar chromosomes, and is the site of RNA synthesis and processing. In some species, or in specialized cell types, RNA metabolism or DNA replication may be absent [goid 5634] [pmid 10205060] [evidence TAS]; All of the co…	A change in state or activity of a cell or an organism (in terms of movement, secretion, enzyme production, gene expression, etc.) as a result of a disturbance in organismal or cellular homeostasis, usually, but not necessarily, exogenous (e.g. temperature, humidity, ionizing radiation) [goid 6950] [evidence IEA]; The chemical reactions and pathways resulting in the breakdown of mRNA, messenger R…	Interacting selectively with a nucleotide, any compound consisting of a nucleoside that is esterified with (ortho)phosphate or an oligophosphate at any hydroxyl group on the ribose or deoxyribose moiety [goid 166] [evidence IEA]; Interacting selectively with ATP, adenosine 5'-triphosphate, a universally important coenzyme and enzyme regulator [goid 5524] [evidence IEA]; Interacting selectively wi…	HSPA1; HSP70-1; HSPA1B; HSP72	Homo sapiens
ILMN_3309759	NR_026703.1	VTRNA1-1	56664	1.34316	7.03581	1.03117	3.57517	5	Homo sapiens vault RNA 1-1 (VTRNA1-1), non-coding RNA.				4220255	RefSeq	ILMN_387488	NR_026703.1	NR_026703.1		222352136		4220255	S	32	TTCTTTAATTGAAACAAGCAACCTGTCTGGGTTGTTCGAGACCCGCGGGC	+	140090892-140090941						Homo sapiens
ILMN_3240220	NR_004402.1	RNU1F1	26866	1.15444	6.79246	1.05424	1.78853	14	Homo sapiens RNA, U1F1 small nuclear (RNU1F1), small nuclear RNA.	U1F; HSD7	Nucleic acid binding -> Translation factor -> Translation initiation factor	Protein metabolism and modification -> Protein folding	5670753	RefSeq	ILMN_333849	NR_004402.1	NR_004402.1		161087022		5670753	S	3	ACTTACCTGGCAGGGGAGATACCATGATCACGAAGGTGGTTTTCCCAGGG	-	35025543-35025592					U1F; HSD7	Homo sapiens
ILMN_1908996	BM956082			-1.01633	6.59769	-1.22846	1.62842	10	EST1019 HEV PCR-select Homo sapiens cDNA clone HEV#5131, mRNA sequence				2490717	Unigene	ILMN_103961	Hs.538535		Hs.538535	23346313		2490717	S	41	CTGTGCTAAAGGACCTGTTTTTGTCTCCAAGCCATTCCAGATGGGTGCTT	-	38684579-38684628						Homo sapiens
ILMN_3233205	NR_003672.2	SNHG7	84973	1.62268	6.52646	-1.06648	1.54686	9	Homo sapiens small nucleolar RNA host gene 7 (non-protein coding) (SNHG7), transcript variant 1, non-coding RNA.				6280433	RefSeq	ILMN_371358	NR_003672.2	NR_003672.2		215422346		6280433	I	1751	TGTCCTGCAGTGCCTGGGACGCCCCGTAGTGAAGAGTGATGTGGCCCAAA	-	139620042-139620091						Homo sapiens
ILMN_1788203	NM_001040708.1	HEY1	23462	1.50839	6.25431	1.24924	2.27044	8	Homo sapiens hairy/enhancer-of-split related with YRPW motif 1 (HEY1), transcript variant 2, mRNA.	MGC1274; CHF2; HERP2; HRT-1; HESR1; OAF1	Transcription factor -> Basic helix-loop-helix transcription factor;Nucleic acid binding	Nucleoside, nucleotide and nucleic acid metabolism -> mRNA transcription -> mRNA transcription regulation;Developmental processes -> Ectoderm development -> Neurogenesis	3840753	RefSeq	ILMN_164416	NM_001040708.1	NM_001040708.1		105990525	NP_001035798.1	3840753	S	2101	GGTGCATGGAACTGTGGTTGCCAAGGTATTTAAAAGGGCTTTCCTGCCTC	-	80838954-80839003	8q21.13a	A membrane-bounded organelle of eukaryotic cells in which chromosomes are housed and replicated. In most cells, the nucleus contains all of the cell's chromosomes except the organellar chromosomes, and is the site of RNA synthesis and processing. In some species, or in specialized cell types, RNA metabolism or DNA replication may be absent [goid 5634] [evidence IEA]	Any process that modulates the frequency, rate or extent of DNA-dependent transcription [goid 6355] [evidence IEA]; The series of molecular signals initiated by binding of an extracellular ligand to a Notch receptor on the surface of the target cell [goid 7219] [evidence IEA]; The biological process whose specific outcome is the progression of a multicellular organism over time from an initial co…	The function of binding to a specific DNA sequence in order to modulate transcription. The transcription factor may or may not also interact selectively with a protein or macromolecular complex [goid 3700] [pmid 10415358] [evidence TAS]	CHF-2; CHF2; HERP2; HRT-1; HESR1; HESR-1	Homo sapiens
ILMN_1746403	NR_002164.1	GTF2IRD2P	401375	1.20428	6.03781	-1.0998	1.75329	7	Homo sapiens GTF2I repeat domain containing 2 pseudogene (GTF2IRD2P), non-coding RNA.				6770201	RefSeq	ILMN_14548	NR_002164.1	NR_002164.1		51241786		6770201	S	2605	AACGCGATGGAGAGAAAACTCCTGGCAGGGCCCTATGGTGGGAAAGGCTG	-	72657257-72657306	7q11.23a					Homo sapiens
ILMN_1721833	NM_016545.4	IER5	51278	1.76504	5.79765	1.2346	2.24696	1	Homo sapiens immediate early response 5 (IER5), mRNA.	SBBI48; MGC102760	Molecular function unclassified	Biological process unclassified	650241	RefSeq	ILMN_162850	NM_016545.4	NM_016545.4		142976756	NP_057629.2	650241	S	1886	GGGATTTAGCCAAGAGCACAGACTTGGATTCCTTCTGTCCCTCCCCACCT	+	179326146-179326195	1q25.3a				SBBI48	Homo sapiens
ILMN_1751120	NM_003543.3	HIST1H4H	8365	1.09737	5.73897	1.52232	1.81407	6	Homo sapiens histone cluster 1, H4h (HIST1H4H), mRNA.	H4FH; H4/h	Nucleic acid binding -> Histone	Nucleoside, nucleotide and nucleic acid metabolism -> Chromatin packaging and remodeling	2970019	RefSeq	ILMN_30163	NM_003543.3	NM_003543.3		21264599	NP_003534.1	2970019	S	286	CGCACTCTTTACGGCTTCGGTGGCTAAGGCTCCTGCTTGCTGCACTCTTA	-	26393371-26393394:26393395-26393420	6p22.1d				H4FH; H4/h	Homo sapiens
ILMN_1776125	NR_001449.1	TRK1	7206	1.08179	5.73541	-1.1392	2.36376		Homo sapiens tRNA lysine 1 (TRK1) on chromosome 17.				60397	RefSeq	ILMN_6493	NR_001449.1	NR_001449.1		32526874		60397	S	24	GCATCAGACTTTTAATCTGAGGGTCCAGGGTTCAAGTCCCTGTTCGGGCG								Homo sapiens
ILMN_1908824	U62823			2.1325	5.63964	1.7656	4.9306		Human small nuclear RNA U6atac, partial sequence				1660437	Unigene	ILMN_108758	Hs.545589		Hs.545589	1575442		1660437	S	58	TCGGGCCTGACAACACGCATACGGTTAAGGCATTGCCACCTACTTCGTGG								Homo sapiens
ILMN_3241878	NR_023344.1	RNU6ATAC	100151684	1.97203	5.44448	1.37381	4.13437	9	Homo sapiens RNA, U6atac small nuclear (U12-dependent splicing) (RNU6ATAC), small nuclear RNA.				6960048	RefSeq	ILMN_365117	NR_023344.1	NR_023344.1		187960111		6960048	S	57	CTCGGGCCTGACAACACGCATACGGTTAAGGCATTGCCACCTACTTCGTG	-	137029580-137029629						Homo sapiens
ILMN_3308961	NR_031738.1	MIR1974	100302207	1.0356	5.36278	-1.07154	1.13527		Homo sapiens microRNA 1974 (MIR1974), microRNA.				2260349	RefSeq	ILMN_388657	NR_031738.1	NR_031738.1		269847664		2260349	S	18	ACAACGATGGTTTTTCATATCATTGGTCGTGGTTGTAGTCCGTGCGAGAA								Homo sapiens
ILMN_1724782	XM_928577.2	LOC645558	645558	1.12315	5.33446	1.0526	2.25162	8	PREDICTED: Homo sapiens hypothetical LOC645558 (LOC645558), mRNA.		Molecular function unclassified	Biological process unclassified	4810050	RefSeq	ILMN_42398	XM_928577.2	XM_928577.2		113419914	XP_933670.1	4810050	S	1854	GCTCTCGGGGTCTTTCCTCAGCCTCGGAAACTGGGCTCTGGAATGCCTTT	-	7416418-7416467	8p23.1e					Homo sapiens
ILMN_3271587	XM_001720756.1	LOC100129907	100129907	1.046	5.21825	1.04656	2.20083		PREDICTED: Homo sapiens hypothetical protein LOC100129907 (LOC100129907), mRNA.				5080630	RefSeq	ILMN_351053	XM_001720756.1	XM_001720756.1		169210211	XP_001720808.1	5080630	M	885	CTCTGAGCTTCAGTTTCATTTTCTACGACATGGGGATAACCCTCCGGTGC			16p11.2c					Homo sapiens
ILMN_2209993	NM_001013706.2	PLIN5	440503	1.44278	5.0787	-1.07914	1.75345	19	Homo sapiens perilipin 5 (PLIN5), mRNA.		Transfer/carrier protein	Lipid, fatty acid and steroid metabolism -> Regulation of lipid, fatty acid and steroid metabolism	1940402	RefSeq	ILMN_28899	NM_001013706.2	NM_001013706.2		116292171	NP_001013728.2	1940402	S	2145	CACCTGTTATCACAGCACTTTGGGAGGCCAAGGTGGGAGGACTGCTTGAG	-	4522790-4522839	19p13.3d					Homo sapiens
ILMN_3251587	NR_003287.1	LOC100008589	100008589	1.47908	5.04767	1.20591	5.17538		Homo sapiens 28S ribosomal RNA (LOC100008589), non-coding RNA.				6290142	RefSeq	ILMN_177351	NR_003287.1	NR_003287.1		124517661		6290142	S	4472	CACCCACTAATAGGGAACGTGAGCTGGGTTTAGACCGTCGTGAGACAGGT								Homo sapiens
ILMN_1716195	NM_003518.3	HIST1H2BG	8339	1.34044	4.81849	1.39381	1.74421	6	Homo sapiens histone cluster 1, H2bg (HIST1H2BG), mRNA.	H2B.1A; H2BFA; dJ221C16.8; HIST1H2BI; H2B/a; HIST1H2BF	Molecular function unclassified	Biological process unclassified	430546	RefSeq	ILMN_21089	NM_003518.3	NM_003518.3		21536482	NP_003509.1	430546	S	129	ACAAGGTGCTAAAACAGGTTCACCCCGATACTGGCATCTCATCCAAGGCC	-	26324673-26324722	6p22.1d				H2B.1A; H2BFA; dJ221C16.8; HIST1H2BI; H2B/a; HIST1H2BF	Homo sapiens
ILMN_2214678	NM_002357.2	MXD1	4084	1.91246	4.70987	1.71271	2.73281	2	Homo sapiens MAX dimerization protein 1 (MXD1), mRNA.	MGC104659; MAD; MAD1	Transcription factor -> Basic helix-loop-helix transcription factor	Nucleoside, nucleotide and nucleic acid metabolism -> mRNA transcription -> mRNA transcription regulation	670086	RefSeq	ILMN_8851	NM_002357.2	NM_002357.2		70167417	NP_002348.1	670086	S	5248	CCTGACAACCAAACTTGCCTTTACCCCATCCCTAGAATTGGTGCTCTTGG	+	70023242-70023291	2p14a	A membrane-bounded organelle of eukaryotic cells in which chromosomes are housed and replicated. In most cells, the nucleus contains all of the cell's chromosomes except the organellar chromosomes, and is the site of RNA synthesis and processing. In some species, or in specialized cell types, RNA metabolism or DNA replication may be absent [goid 5634] [pmid 8425218] [evidence TAS]; All of the con…	Any process that modulates the frequency, rate or extent of DNA-dependent transcription [goid 6355] [evidence IEA]; The biological process whose specific outcome is the progression of a multicellular organism over time from an initial condition (e.g. a zygote or a young adult) to a later condition (e.g. a multicellular animal or an aged adult) [goid 7275] [pmid 7829091] [evidence TAS]; The multip…	The function of binding to a specific DNA sequence in order to modulate transcription. The transcription factor may or may not also interact selectively with a protein or macromolecular complex [goid 3700] [pmid 8425218] [evidence TAS]; The function of binding to a specific DNA sequence in order to modulate transcription. The transcription factor may or may not also interact selectively with a pr…	MGC104659; MAD; MAD1	Homo sapiens
ILMN_2367883	NM_181702.1	GEM	2669	1.82711	4.69324	1.4537	3.2347	8	Homo sapiens GTP binding protein overexpressed in skeletal muscle (GEM), transcript variant 2, mRNA.	KIR; MGC26294	Select regulatory molecule -> G-protein -> Small GTPase	Signal transduction -> Cell surface receptor mediated signal transduction -> G-protein mediated signaling;Cell structure and motility	1170246	RefSeq	ILMN_16170	NM_181702.1	NM_181702.1		32483370	NP_859053.1	1170246	A	1125	CCCCCATTGTAGCAGGGAGCTAGCGTATTAGCCTTGTGGGCAACATGATG	-	95331564-95331613	8q22.1b	The membrane surrounding a cell that separates the cell from its external environment. It consists of a phospholipid bilayer and associated proteins [goid 5886] [evidence IEA]	Any immune system process that functions in the calibrated response of an organism to a potential internal or invasive threat [goid 6955] [pmid 7912851] [evidence TAS]; Any series of molecular signals initiated by the binding of an extracellular ligand to a receptor on the surface of the target cell [goid 7166] [pmid 7912851] [evidence TAS]; Any series of molecular signals in which a small monome…	Interacting selectively with a nucleotide, any compound consisting of a nucleoside that is esterified with (ortho)phosphate or an oligophosphate at any hydroxyl group on the ribose or deoxyribose moiety [goid 166] [evidence IEA]; Interacting selectively with calmodulin, a calcium-binding protein with many roles, both in the calcium-bound and calcium-free states [goid 5516] [evidence IEA]; Interac…	KIR; MGC26294	Homo sapiens
ILMN_1657554	NM_022117.1	TSPYL2	64061	2.34548	4.63997	1.14763	2.06015	X	Homo sapiens TSPY-like 2 (TSPYL2), mRNA.	CDA1; CINAP; CTCL; SE20-4; HRIHFB2216; DENTT	Chaperone	Nucleoside, nucleotide and nucleic acid metabolism -> DNA metabolism -> DNA replication;Cell cycle -> DNA replication;Nucleoside, nucleotide and nucleic acid metabolism -> Chromatin packaging and remodeling;Apoptosis;Nucleoside, nucleotide and nucleic acid metabolism -> DNA metabolism -> DNA replication;Cell cycle -> DNA replication	6650743	RefSeq	ILMN_26999	NM_022117.1	NM_022117.1		11545834	NP_071400.1	6650743	A	2419	GCCCTCCGCCCCCGCAGGCTTCTGTGTGCTGCTAACTGTATTTATTGTGA	+	53134067-53134116	Xp11.22a	A membrane-bounded organelle of eukaryotic cells in which chromosomes are housed and replicated. In most cells, the nucleus contains all of the cell's chromosomes except the organellar chromosomes, and is the site of RNA synthesis and processing. In some species, or in specialized cell types, RNA metabolism or DNA replication may be absent [goid 5634] [evidence ISS]; A membrane-bounded organelle …	The aggregation, arrangement and bonding together of a nucleosome, the beadlike structural units of eukaryotic chromatin composed of histones and DNA [goid 6334] [evidence IEA]; The synthesis of either RNA on a template of DNA or DNA on a template of RNA [goid 6350] [evidence IEA]; Any process that modulates the frequency, rate or extent of DNA-dependent transcription [goid 6355] [evidence IEA]; …	Interacting selectively with DNA sequences encoding ribosomal RNA [goid 182] [pmid 11395479] [evidence NAS]; Interacting selectively with any protein or protein complex (a complex of two or more proteins that may include other nonprotein molecules) [goid 5515] [pmid 11395479] [evidence NAS]	CDA1; CTCL; HRIHFB2216; CINAP; SE20-4; DENTT	Homo sapiens
ILMN_2148469	NM_023940.2	RASL11B	65997	1.16581	4.62102	1.2835	2.28471	4	Homo sapiens RAS-like, family 11, member B (RASL11B), mRNA.	MGC2827; MGC4499	Select regulatory molecule -> G-protein -> Small GTPase	Signal transduction -> Cell surface receptor mediated signal transduction -> G-protein mediated signaling	3370129	RefSeq	ILMN_7453	NM_023940.2	NM_023940.2		34147350	NP_076429.1	3370129	S	1757	GGCAATGACGTTGGGTTGCTTCCTAGGCCTGGCTGAGTTGTGCCTAAGGG	+	53427559-53427608	4q12a	The living contents of a cell; the matter contained within (but not including) the plasma membrane, usually taken to exclude large vacuoles and masses of secretory or ingested material. In eukaryotes it includes the nucleus and cytoplasm [goid 5622] [evidence IEA]	Any series of molecular signals in which a small monomeric GTPase relays one or more of the signals [goid 7264] [evidence IEA]	Interacting selectively with a nucleotide, any compound consisting of a nucleoside that is esterified with (ortho)phosphate or an oligophosphate at any hydroxyl group on the ribose or deoxyribose moiety [goid 166] [evidence IEA]; Interacting selectively with GTP, guanosine triphosphate [goid 5525] [evidence IEA]	MGC2827; MGC4499	Homo sapiens
ILMN_3241139	NR_002738.1	SNORD57	26792	1.34504	4.34372	-1.07299	1.34302	20	Homo sapiens small nucleolar RNA, C/D box 57 (SNORD57), small nuclear RNA.	RNU57; U57			5310463	RefSeq	ILMN_6583	NR_002738.1	NR_002738.1		84872018		5310463	S	1	TGGAGGTGATGAACTGTCTGAGCCTGACCTTGTAGAATGGAGGCAAAAAA	+	2585585-2585634	20p13c				RNU57; U57	Homo sapiens
ILMN_1736670	NM_005398.4	PPP1R3C	5507	1.14598	4.14701	1.03323	1.98408	10	Homo sapiens protein phosphatase 1, regulatory (inhibitor) subunit 3C (PPP1R3C), mRNA.	PPP1R5	Select regulatory molecule -> Phosphatase modulator	Carbohydrate metabolism -> Glycogen metabolism	6580593	RefSeq	ILMN_4487	NM_005398.4	NM_005398.4		142352454	NP_005389.1	6580593	S	2172	GCAAGAATCCAGTACCTTGCACATAGAAGTAGCAACCCATCCCTTGCCTA	-	93388548-93388597	10q23.32a		The chemical reactions and pathways involving carbohydrates, any of a group of organic compounds based of the general formula Cx(H2O)y. Includes the formation of carbohydrate derivatives by the addition of a carbohydrate residue to another molecule [goid 5975] [evidence IEA]; The chemical reactions and pathways resulting in the formation of glycogen, a polydisperse, highly branched glucan compose…	Catalysis of the reaction: protein serine/threonine phosphate + H2O = protein serine/threonine + phosphate [goid 4722] [pmid 8985175] [evidence TAS]	PPP1R5	Homo sapiens
ILMN_3308335	NR_004394.1	RNU6-1	26827	2.57377	4.04918	1.81924	4.56367	15	Homo sapiens RNA, U6 small nuclear 1 (RNU6-1), small nuclear RNA.	U6			3610279	RefSeq	ILMN_352695	NR_004394.1	NR_004394.1		161087014		3610279	S	39	TACAGAGAAGATTAGCATGGCCCCTGCGCAAGGATGACACGCAAATTCGT	-	68132295-68132344					U6	Homo sapiens
ILMN_1663484	NM_016400.2	C15orf63	25764	1.05465	4.04021	-1.03533	1.3893	15	Homo sapiens chromosome 15 open reading frame 63 (C15orf63), mRNA.	HSPC136	Molecular function unclassified	Biological process unclassified	830086	RefSeq	ILMN_27741	NM_016400.2	NM_016400.2		21361540	NP_057484.3	830086	S	754	CAGTGTAGAAGAATACCTCATGTGCAGATGCTAGGTGGCAGGCCAGTCTC	+	41881484-41881533	15q15.3b				HSPC136	Homo sapiens
ILMN_3242586	NM_021205.4	RHOU	58480	-1.02283	4.034	1.21821	1.82661	1	Homo sapiens ras homolog gene family, member U (RHOU), mRNA.	WRCH1; CDC42L1; hG28K; ARHU; FLJ10616; fJ646B12.2; DJ646B12.2			1230470	RefSeq	ILMN_163838	NM_021205.4	NM_021205.4		45827773	NP_067028.1	1230470	S	4179	GCAAGGCCTTCTCTCCAGACTATCGTAACCTGGTGCCTTACCAAGTTGTG	+	226948891-226948940	1q42.13c	The lipid bilayer surrounding any of the compartments of the Golgi apparatus [goid 139] [evidence IEA]; The living contents of a cell; the matter contained within (but not including) the plasma membrane, usually taken to exclude large vacuoles and masses of secretory or ingested material. In eukaryotes it includes the nucleus and cytoplasm [goid 5622] [evidence IEA]; A compound membranous cytopla…	Progression from G1 phase to S phase of the mitotic cell cycle [goid 82] [evidence IEA]; Any series of molecular signals in which a small monomeric GTPase relays one or more of the signals [goid 7264] [evidence IEA]; Any process that modulates the surface configuration of a cell [goid 8360] [evidence IEA]; A series of molecular signals within the cell that are mediated by a member of the Rac fami…	Interacting selectively with a nucleotide, any compound consisting of a nucleoside that is esterified with (ortho)phosphate or an oligophosphate at any hydroxyl group on the ribose or deoxyribose moiety [goid 166] [evidence IEA]; Interacting selectively with magnesium (Mg) ions [goid 287] [evidence IEA]; Catalysis of the reaction: GTP + H2O = GDP + phosphate [goid 3924] [evidence IEA]; Interactin…	WRCH1; CDC42L1; hG28K; ARHU; FLJ10616; fJ646B12.2; DJ646B12.2	Homo sapiens
ILMN_3241036	NR_002955.1	SNORA14A	677801	1.3008	4.00875	1.07093	1.38412	7	Homo sapiens small nucleolar RNA, H/ACA box 14A (SNORA14A), small nucleolar RNA.	ACA14a	Molecular function unclassified	Biological process unclassified	5810343	RefSeq	ILMN_179137	NR_002955.1	NR_002955.1		91680822		5810343	S	53	GCGAATGCTATAGAAATTGCAGGAAAGTCCAAAGGGCTGCGCGTCTCCTG	+	75411089-75411138	7q11.23e				ACA14a	Homo sapiens
ILMN_1681542	NM_003545.3	HIST1H4E	8367	-1.17421	3.97491	-1.00442	1.35172	6	Homo sapiens histone cluster 1, H4e (HIST1H4E), mRNA.	H4FJ; H4/j	Nucleic acid binding -> Histone	Nucleoside, nucleotide and nucleic acid metabolism -> Chromatin packaging and remodeling	2230619	RefSeq	ILMN_692	NM_003545.3	NM_003545.3		21264600	NP_003536.1	2230619	S	276	GAGACAGGGACGCACTCTTTACGGCTTCGGCGGCTAATGCTACCGCTTAA	+	26205148-26205184:26205185-26205197	6p22.1d				H4FJ; H4/j	Homo sapiens
ILMN_1695135	NM_003643.2	GCM1	8521	1.2425	3.94549	-1.08882	1.3429	6	Homo sapiens glial cells missing homolog 1 (Drosophila) (GCM1), mRNA.	hGCMa; GCMA	Transcription factor;Nucleic acid binding	Nucleoside, nucleotide and nucleic acid metabolism;Developmental processes -> Ectoderm development -> Neurogenesis;Cell proliferation and differentiation	1050176	RefSeq	ILMN_9230	NM_003643.2	NM_003643.2		45269132	NP_003634.2	1050176	S	2505	CCCTCTTCCTCACTGACTTCCCCTTGCACAGGGGCTTCTGTTTTATCCCA	-	53099931-53099980	6p12.1d	A membrane-bounded organelle of eukaryotic cells in which chromosomes are housed and replicated. In most cells, the nucleus contains all of the cell's chromosomes except the organellar chromosomes, and is the site of RNA synthesis and processing. In some species, or in specialized cell types, RNA metabolism or DNA replication may be absent [goid 5634] [pmid 8962155] [evidence TAS]; Any complex, d…	The synthesis of either RNA on a template of DNA or DNA on a template of RNA [goid 6350] [evidence IEA]; Any process that modulates the frequency, rate or extent of DNA-dependent transcription [goid 6355] [pmid 15385555] [evidence IDA]; The biological process whose specific outcome is the progression of a multicellular organism over time from an initial condition (e.g. a zygote or a young adult) …	The function of binding to a specific DNA sequence in order to modulate transcription. The transcription factor may or may not also interact selectively with a protein or macromolecular complex [goid 3700] [pmid 15385555] [evidence IDA]; Interacting selectively with a transcription factor, any protein required to initiate or regulate transcription [goid 8134] [pmid 15385555] [evidence IPI]; Inter…	GCMA; hGCMa	Homo sapiens
ILMN_2339955	NM_006186.2	NR4A2	4929	-1.72384	3.93834	1.01447	2.42424	2	Homo sapiens nuclear receptor subfamily 4, group A, member 2 (NR4A2), transcript variant 1, mRNA.	RNR1; NOT; TINUR; NURR1; HZF-3	Receptor -> Nuclear hormone receptor;Transcription factor -> Nuclear hormone receptor	Nucleoside, nucleotide and nucleic acid metabolism -> mRNA transcription -> mRNA transcription regulation;Signal transduction;Immunity and defense -> Stress response;Developmental processes -> Ectoderm development	650639	RefSeq	ILMN_28405	NM_006186.2	NM_006186.2		27894347	NP_006177.1	650639	A	2994	TCCTGACAAAAGGGACACATAGTGTTTGTAACACCGTCCAACATTCCTTG	-	156889590-156889639	2q24.1c	A membrane-bounded organelle of eukaryotic cells in which chromosomes are housed and replicated. In most cells, the nucleus contains all of the cell's chromosomes except the organellar chromosomes, and is the site of RNA synthesis and processing. In some species, or in specialized cell types, RNA metabolism or DNA replication may be absent [goid 5634] [pmid 7877627] [evidence TAS]	The synthesis of either RNA on a template of DNA or DNA on a template of RNA [goid 6350] [evidence IEA]; Any process that modulates the frequency, rate or extent of DNA-dependent transcription [goid 6355] [evidence IEA]; The cascade of processes by which a signal interacts with a receptor, causing a change in the level or activity of a second messenger or other downstream target, and ultimately e…	The function of binding to a specific DNA sequence in order to modulate transcription. The transcription factor may or may not also interact selectively with a protein or macromolecular complex [goid 3700] [evidence IEA]; Combining with a steroid hormone to initiate a change in cell activity [goid 3707] [evidence IEA]; Interacting selectively with any protein or protein complex (a complex of two …	RNR1; NOT; TINUR; NURR1; HZF-3	Homo sapiens
ILMN_1741847	NM_002425.1	MMP10	4319	5.69811	3.92422	2.70308	5.03475	11	Homo sapiens matrix metallopeptidase 10 (stromelysin 2) (MMP10), mRNA.	SL-2; STMY2	Protease -> Metalloprotease;Extracellular matrix -> Other extracellular matrix	Protein metabolism and modification -> Proteolysis	150180	RefSeq	ILMN_4442	NM_002425.1	NM_002425.1		4505204	NP_002416.1	150180	S	1369	CAGTGGATCATCACAGTTTGAGTTTGACCCCAATGCCAGGATGGTGACAC	-	102641558-102641607	11q22.2b	The space external to the outermost structure of a cell. For cells without external protective or external encapsulating structures this refers to space outside of the plasma membrane. This term covers the host cell environment outside an intracellular parasite [goid 5576] [evidence IEA]; A layer consisting mainly of proteins (especially collagen) and glycosaminoglycans (mostly as proteoglycans) …	The hydrolysis of a peptide bond or bonds within a protein [goid 6508] [pmid 2844164] [evidence TAS]; The chemical reactions and pathways, including anabolism and catabolism, by which living organisms transform chemical substances. Metabolic processes typically transform small molecules, but also include macromolecular processes such as DNA repair and replication, and protein synthesis and degrad…	Catalysis of the hydrolysis of internal, alpha-peptide bonds in a polypeptide chain by a mechanism in which water acts as a nucleophile, one or two metal ions hold the water molecule in place, and charged amino acid side chains are ligands for the metal ions [goid 4222] [pmid 2844164] [evidence TAS]; Interacting selectively with calcium ions (Ca2+) [goid 5509] [evidence IEA]; Catalysis of the hyd…	SL-2; STMY2	Homo sapiens
ILMN_3243593	NR_003286.1	LOC100008588	100008588	1.88037	3.91972	1.31689	3.97581		Homo sapiens 18S ribosomal RNA (LOC100008588), non-coding RNA.		Molecular function unclassified	Biological process unclassified	3180609	RefSeq	ILMN_177189	NR_003286.1	NR_003286.1		124517659		3180609	S	1671	GCGTTGATTAAGTCCCTGCCCTTTGTACACACCGCCCGTCGCTACTACCG								Homo sapiens
ILMN_3246433	NR_001571.2	RNY5	6090	1.34991	3.91447	1.09599	5.58166	7	Homo sapiens RNA, Ro-associated Y5 (RNY5), small cytoplasmic RNA.				2750050	RefSeq	ILMN_366116	NR_001571.2	NR_001571.2		197209873		2750050	S	30	AAGTTGATTTAACATTGTCTCCCCCCACAACCGCGCTTGACTAGCTTGCT	+	148638609-148638658	7q36.1a					Homo sapiens
ILMN_1693635	NM_022117.1	TSPYL2	64061	2.04342	3.89519	1.13554	2.05844	X	Homo sapiens TSPY-like 2 (TSPYL2), mRNA.	CDA1; CINAP; CTCL; SE20-4; HRIHFB2216; DENTT	Chaperone	Nucleoside, nucleotide and nucleic acid metabolism -> DNA metabolism -> DNA replication;Cell cycle -> DNA replication;Nucleoside, nucleotide and nucleic acid metabolism -> Chromatin packaging and remodeling;Apoptosis;Nucleoside, nucleotide and nucleic acid metabolism -> DNA metabolism -> DNA replication;Cell cycle -> DNA replication	7380730	RefSeq	ILMN_26999	NM_022117.1	NM_022117.1		11545834	NP_071400.1	7380730	A	2716	TTGCGGTATTCTTTGCGGTATTCTTGTCCCCGTCCCCCAGAAGGCTCGCC	+	53134364-53134413	Xp11.22a	A membrane-bounded organelle of eukaryotic cells in which chromosomes are housed and replicated. In most cells, the nucleus contains all of the cell's chromosomes except the organellar chromosomes, and is the site of RNA synthesis and processing. In some species, or in specialized cell types, RNA metabolism or DNA replication may be absent [goid 5634] [evidence ISS]; A membrane-bounded organelle …	The aggregation, arrangement and bonding together of a nucleosome, the beadlike structural units of eukaryotic chromatin composed of histones and DNA [goid 6334] [evidence IEA]; The synthesis of either RNA on a template of DNA or DNA on a template of RNA [goid 6350] [evidence IEA]; Any process that modulates the frequency, rate or extent of DNA-dependent transcription [goid 6355] [evidence IEA]; …	Interacting selectively with DNA sequences encoding ribosomal RNA [goid 182] [pmid 11395479] [evidence NAS]; Interacting selectively with any protein or protein complex (a complex of two or more proteins that may include other nonprotein molecules) [goid 5515] [pmid 11395479] [evidence NAS]		Homo sapiens
ILMN_3304396	XR_041805.1	LOC730202	730202	1.02539	3.86317	1.04623	1.68699	14	PREDICTED: Homo sapiens hypothetical protein LOC730202 (LOC730202), miscRNA.				3520259	RefSeq	ILMN_348401	XR_041805.1	XR_041805.1		169207079		3520259	M	1449	ATCGCTTGGGCAGGAGTTAGAGACCAGCCTGGGCAATATAGGGAAACCCC	-	96036952-96037001	14q32.2a					Homo sapiens
ILMN_3241021	NR_004393.1	RNY4	6086	1.10519	3.84654	-1.20694	2.67211	7	Homo sapiens RNA, Ro-associated Y4 (RNY4), small cytoplasmic RNA.	Y4; HY4	Molecular function unclassified	Biological process unclassified	1070079	RefSeq	ILMN_352617	NR_004393.1	NR_004393.1		161087013		1070079	S	44	GTGTCACTAAAGTTGGTATACAACCCCCCACTGCTAAATTTGACTGGCTT	+	148660450-148660499					Y4; HY4	Homo sapiens
ILMN_1782939	NM_000477.3	ALB	213	1.64052	3.81772	1.25688	2.41388	4	Homo sapiens albumin (ALB), mRNA.	PRO1341; DKFZp779N1935; PRO0903; PRO0883	Transfer/carrier protein -> Other transfer/carrier protein	Transport	4230156	RefSeq	ILMN_28973	NM_000477.3	NM_000477.3		8392890	NP_000468.1	4230156	S	1779	GAAGTGCTGCAAGGCTGACGATAAGGAGACCTGCTTTGCCGAGGAGGGTA	+	74504175-74504220:74504835-74504838	4q13.3d	The space external to the outermost structure of a cell. For cells without external protective or external encapsulating structures this refers to space outside of the plasma membrane. This term covers the host cell environment outside an intracellular parasite [goid 5576] [evidence IEA]; That part of a multicellular organism outside the cells proper, usually taken to be outside the plasma membra…	The directed movement of substances (such as macromolecules, small molecules, ions) into, out of, within or between cells, or within a multicellular organism [goid 6810] [evidence IEA]; The directed movement of substances (such as macromolecules, small molecules, ions) into, out of, within or between cells, or within a multicellular organism [goid 6810] [pmid 12617161] [evidence TAS]; A change in…	Interacting selectively with DNA (deoxyribonucleic acid) [goid 3677] [pmid 16405401] [evidence IDA]; Interacting selectively with fatty acids, aliphatic monocarboxylic acids liberated from naturally occurring fats and oils by hydrolysis [goid 5504] [pmid 16289007] [evidence IDA]; Interacting selectively with fatty acids, aliphatic monocarboxylic acids liberated from naturally occurring fats and o…	PRO1341; DKFZp779N1935; PRO0903; PRO0883	Homo sapiens
ILMN_1662359	NM_003541.2	HIST1H4K	8362	-1.13544	3.8135	-1.36522	1.34401	6	Homo sapiens histone cluster 1, H4k (HIST1H4K), mRNA.	dJ160A22.1; H4/d; H4FD; H4F2iii	Nucleic acid binding -> Histone	Nucleoside, nucleotide and nucleic acid metabolism -> Chromatin packaging and remodeling	610014	RefSeq	ILMN_29808	NM_003541.2	NM_003541.2		15718726	NP_003532.1	610014	S	61	AAAGTACTGCGCGACAATATCCAGGGCATCACCAAGCCGGCCATCCGGCG	-	27907174-27907223	6p22.1c				dJ160A22.1; H4/d; H4FD; H4F2iii	Homo sapiens
ILMN_1690993	NM_024019.2	NEUROG2	63973	1.00867	3.76433	1.06629	1.78206	4	Homo sapiens neurogenin 2 (NEUROG2), mRNA.	ngn-2; NGN2; MGC46562; Math4A; Atoh4	Transcription factor -> Basic helix-loop-helix transcription factor;Nucleic acid binding	Nucleoside, nucleotide and nucleic acid metabolism -> mRNA transcription -> mRNA transcription regulation;Developmental processes -> Ectoderm development -> Neurogenesis;Cell proliferation and differentiation	7610746	RefSeq	ILMN_20030	NM_024019.2	NM_024019.2		31340581	NP_076924.1	7610746	S	2091	AACCTAAGCAGACACGGAGCATTATCCGGATCAGCCACACACGTGTTCCC	-	113654267-113654316	4q25f	A membrane-bounded organelle of eukaryotic cells in which chromosomes are housed and replicated. In most cells, the nucleus contains all of the cell's chromosomes except the organellar chromosomes, and is the site of RNA synthesis and processing. In some species, or in specialized cell types, RNA metabolism or DNA replication may be absent [goid 5634] [evidence IEA]	The characteristic movement of immature neurons from germinal zones to specific positions where they will reside as they mature [goid 1764] [evidence IEA]; Any process that modulates the frequency, rate or extent of DNA-dependent transcription [goid 6355] [evidence IEA]; The biological process whose specific outcome is the progression of a multicellular organism over time from an initial conditio…	Interacting selectively with DNA (deoxyribonucleic acid) [goid 3677] [evidence IEA]; Interacting selectively with any protein or protein complex (a complex of two or more proteins that may include other nonprotein molecules) [goid 5515] [evidence IEA]; Plays a role in regulating transcription; may bind a promoter or enhancer DNA sequence or interact with a DNA-binding transcription factor [goid 3…	ngn-2; NGN2; MGC46562; Math4A; Atoh4	Homo sapiens
ILMN_3310351	NR_028372.1	RNU6-15	100302741	2.33646	3.74236	1.76511	4.34812		Homo sapiens RNA, U6 small nuclear 15 (RNU6-15), small nuclear RNA.				4780504	RefSeq	ILMN_386780	NR_028372.1	NR_028372.1		256773188		4780504	S	42	AGAGAAGATTAGCATGGCCCCTGCGCAAGGATGACACGCAAATTCGTGAA								Homo sapiens
ILMN_1782305	NM_006186.2	NR4A2	4929	-1.6982	3.71055	-1.23251	2.66844	2	Homo sapiens nuclear receptor subfamily 4, group A, member 2 (NR4A2), transcript variant 1, mRNA.	RNR1; NOT; TINUR; NURR1; HZF-3	Receptor -> Nuclear hormone receptor;Transcription factor -> Nuclear hormone receptor	Nucleoside, nucleotide and nucleic acid metabolism -> mRNA transcription -> mRNA transcription regulation;Signal transduction;Immunity and defense -> Stress response;Developmental processes -> Ectoderm development	6400364	RefSeq	ILMN_28405	NM_006186.2	NM_006186.2		27894347	NP_006177.1	6400364	A	2648	GTTGCGTGGGTGGCATGAGTTGAAGAAGGCAAAGGCTTGTAAATTTACCC	-	156889936-156889985	2q24.1c	A membrane-bounded organelle of eukaryotic cells in which chromosomes are housed and replicated. In most cells, the nucleus contains all of the cell's chromosomes except the organellar chromosomes, and is the site of RNA synthesis and processing. In some species, or in specialized cell types, RNA metabolism or DNA replication may be absent [goid 5634] [pmid 7877627] [evidence TAS]	The synthesis of either RNA on a template of DNA or DNA on a template of RNA [goid 6350] [evidence IEA]; Any process that modulates the frequency, rate or extent of DNA-dependent transcription [goid 6355] [evidence IEA]; The cascade of processes by which a signal interacts with a receptor, causing a change in the level or activity of a second messenger or other downstream target, and ultimately e…	The function of binding to a specific DNA sequence in order to modulate transcription. The transcription factor may or may not also interact selectively with a protein or macromolecular complex [goid 3700] [evidence IEA]; Combining with a steroid hormone to initiate a change in cell activity [goid 3707] [evidence IEA]; Interacting selectively with any protein or protein complex (a complex of two …	RNR1; NOT; TINUR; NURR1; HZF-3	Homo sapiens
ILMN_1652790	NM_004071.2	CLK1	1195	1.56428	3.68812	1.25667	2.23892	2	Homo sapiens CDC-like kinase 1 (CLK1), mRNA.	STY; CLK; CLK/STY	Kinase -> Protein kinase -> Non-receptor serine/threonine protein kinase	Protein metabolism and modification -> Protein modification -> Protein phosphorylation	1690121	RefSeq	ILMN_162592	NM_004071.2	NM_004071.2		67551260	NP_004062.2	1690121	I	531	GTCACCGAAGGAAAAGAACCAGGAGTGTAGAGGATGATGAGGAGGGTCAC	-	201433129-201433178	2q33.1e	A membrane-bounded organelle of eukaryotic cells in which chromosomes are housed and replicated. In most cells, the nucleus contains all of the cell's chromosomes except the organellar chromosomes, and is the site of RNA synthesis and processing. In some species, or in specialized cell types, RNA metabolism or DNA replication may be absent [goid 5634] [evidence IEA]	The process of introducing a phosphate group on to a protein [goid 6468] [evidence IEA]; The process of introducing a phosphate group on to a protein [goid 6468] [evidence IEA]; The multiplication or reproduction of cells, resulting in the expansion of a cell population [goid 8283] [pmid 1704889] [evidence TAS]	Interacting selectively with a nucleotide, any compound consisting of a nucleoside that is esterified with (ortho)phosphate or an oligophosphate at any hydroxyl group on the ribose or deoxyribose moiety [goid 166] [evidence IEA]; Catalysis of the reaction: ATP + a protein serine/threonine = ADP + protein serine/threonine phosphate [goid 4674] [evidence IEA]; Interacting selectively with ATP, aden…	STY; CLK; CLK/STY	Homo sapiens
ILMN_3245103	NR_004407.1	RNU11	26824	1.06791	3.62471	-1.0008	1.44125	1	Homo sapiens RNA, U11 small nuclear (RNU11), small nuclear RNA.	U11	Nucleic acid binding -> Nuclease	Nucleoside, nucleotide and nucleic acid metabolism -> Pre-mRNA processing -> mRNA splicing;Protein metabolism and modification -> Protein biosynthesis;Other metabolism	4200379	RefSeq	ILMN_350282	NR_004407.1	NR_004407.1		161169046		4200379	S	82	AGCATAATTTTTTGGTATTTGGGCAGCTGGTGATCGTTGGTCCCGGCGCC	+	28975193-28975242					U11	Homo sapiens
ILMN_2106380	NM_005118.2	TNFSF15	9966	1.28207	3.61318	-1.06821	1.48011	9	Homo sapiens tumor necrosis factor (ligand) superfamily, member 15 (TNFSF15), mRNA.	TL1; TL1A; MGC129934; VEGI; VEGI192A; MGC129935	Signaling molecule -> Cytokine -> Tumor necrosis factor family member	Apoptosis;Developmental processes -> Mesoderm development -> Angiogenesis	3370128	RefSeq	ILMN_2068	NM_005118.2	NM_005118.2		23510444	NP_005109.2	3370128	S	1686	ACTCTAAAGAATAACTCCAAGTCTTGGCCAGGCGCAGTGGCTCACACCTG	-	117551868-117551917	9q32e	The space external to the outermost structure of a cell. For cells without external protective or external encapsulating structures this refers to space outside of the plasma membrane. This term covers the host cell environment outside an intracellular parasite [goid 5576] [evidence IEA]; That part of a multicellular organism outside the cells proper, usually taken to be outside the plasma membra…	Any process that stops, prevents, or reduces the rate or extent of endothelial cell proliferation [goid 1937] [pmid 12345] [evidence IDA]; Upregulation of the activity of a caspase, any of a group of cysteine proteases involved in apoptosis [goid 6919] [pmid 11911831] [evidence IDA]; Any immune system process that functions in the calibrated response of an organism to a potential internal or inva…	Functions to control the survival, growth, differentiation and effector function of tissues and cells [goid 5125] [evidence IEA]; Interacting selectively with the tumor necrosis factor receptor [goid 5164] [evidence IEA]	TL1; TL1A; MGC129934; VEGI; VEGI192A; MGC129935	Homo sapiens
ILMN_1654566	NM_005527.3	HSPA1L	3305	1.13842	3.58077	-1.10402	1.18715	6	Homo sapiens heat shock 70kDa protein 1-like (HSPA1L), mRNA.	HSP70-HOM; hum70t	Chaperone -> Hsp 70 family chaperone	Protein metabolism and modification -> Protein folding;Protein metabolism and modification -> Protein complex assembly;Immunity and defense -> Stress response	6280471	RefSeq	ILMN_164799	NM_005527.3	NM_005527.3		124256495	NP_005518.3	6280471	S	2230	GGAGAAGGAGTCTCATGCACCACCTATCACACTCCCTCACATCCTGTTTC	-	31885632-31885681	6p21.33a		A change in state or activity of a cell or an organism (in terms of movement, secretion, enzyme production, gene expression, etc.) as a result of a disturbance in organismal or cellular homeostasis, usually, but not necessarily, exogenous (e.g. temperature, humidity, ionizing radiation) [goid 6950] [evidence IEA]; Any process that contributes to the maintenance of proper telomeric length and stru…	Interacting selectively with a nucleotide, any compound consisting of a nucleoside that is esterified with (ortho)phosphate or an oligophosphate at any hydroxyl group on the ribose or deoxyribose moiety [goid 166] [evidence IEA]; Interacting selectively with ATP, adenosine 5'-triphosphate, a universally important coenzyme and enzyme regulator [goid 5524] [evidence IEA]; Interacting selectively wi…	HSP70-HOM; hum70t	Homo sapiens
ILMN_1704056	NR_002312.1	RPPH1	85495	-1.09385	3.57764	1.01327	2.49013	14	Homo sapiens ribonuclease P RNA component H1 (RPPH1), RNase P RNA.	H1RNA			2260309	RefSeq	ILMN_14345	NR_002312.1	NR_002312.1		63999351		2260309	S	290	TACCCCGCAGGGGACCTCATAACCCAATTCAGACTACTCTCCTCCGCCCA	-	20811231-20811280	14q11.2b				H1RNA	Homo sapiens
ILMN_1691228	NM_173644.1	C20orf197	284756	-1.30184	3.54212	1.0539	1.60153	20	Homo sapiens chromosome 20 open reading frame 197 (C20orf197), mRNA.	FLJ33860; MGC120496; RP5-1017F8.1	Molecular function unclassified	Biological process unclassified	1340176	RefSeq	ILMN_1118	NM_173644.1	NM_173644.1		27735086	NP_775915.1	1340176	S	1943	TGGGCTGGCTTCCAGTTTTATGTTTCCCAAATGGTGATTCAGCTGTTCCA	+	58080614-58080663	20q13.33a				FLJ33860; MGC120496; RP5-1017F8.1	Homo sapiens
ILMN_1781626	NM_001734.2	C1S	716	-1.00308	3.50861	-1.01296	1.48076	12	Homo sapiens complement component 1, s subcomponent (C1S), transcript variant 1, mRNA.		Protease -> Serine protease;Defense/immunity protein -> Complement component	Protein metabolism and modification -> Proteolysis;Immunity and defense -> Complement-mediated immunity	7400707	RefSeq	ILMN_29321	NM_001734.2	NM_001734.2		41393600	NP_001725.1	7400707	A	2285	ACCCCCCGTGAGGACTAATCCAGATACATCCCACCAGCCTCTCCAAGGGT	+	7048199-7048216:7048217-7048248	12p13.31d	The space external to the outermost structure of a cell. For cells without external protective or external encapsulating structures this refers to space outside of the plasma membrane. This term covers the host cell environment outside an intracellular parasite [goid 5576] [pmid 814163] [evidence EXP]; The space external to the outermost structure of a cell. For cells without external protective …	The hydrolysis of a peptide bond or bonds within a protein [goid 6508] [evidence IEA]; The hydrolysis of a peptide bond or bonds within a protein [goid 6508] [evidence IEA]; Any process involved in the activation of any of the steps of the classical pathway of the complement cascade which allows for the direct killing of microbes, the disposal of immune complexes, and the regulation of other immu…	Catalysis of a biochemical reaction at physiological temperatures. In biologically catalyzed reactions, the reactants are known as substrates, and the catalysts are naturally occurring macromolecular substances known as enzymes. Enzymes possess specific binding sites for substrates, and are usually composed wholly or largely of protein, but RNA that has catalytic activity (ribozyme) is often also…		Homo sapiens
ILMN_2209515	NR_002739.1	SNORD56	26793	-1.02716	3.46765	-1.10647	1.302	20	Homo sapiens small nucleolar RNA, C/D box 56 (SNORD56), small nuclear RNA.	RNU56; U56			2450020	RefSeq	ILMN_7156	NR_002739.1	NR_002739.1		84872023		2450020	S	21	TTCGTCAACAGCAGTTCACCTAGTGAGTGTTGAGACTCTGGGTCTGAGTG	+	2585290-2585339	20p13c				RNU56; U56	Homo sapiens
ILMN_1676984	NM_004083.4	DDIT3	1649	1.70735	3.46564	2.21139	3.40565	12	Homo sapiens DNA-damage-inducible transcript 3 (DDIT3), mRNA.	MGC4154; CEBPZ; CHOP10; CHOP; GADD153	Molecular function unclassified	Biological process unclassified	830619	RefSeq	ILMN_16748	NM_004083.4	NM_004083.4		50345277	NP_004074.2	830619	S	473	ACCAAGGGAGAACCAGGAAACGGAAACAGAGTGGTCATTCCCCAGCCCGG	-	57910759-57910808	12q13.3b	A membrane-bounded organelle of eukaryotic cells in which chromosomes are housed and replicated. In most cells, the nucleus contains all of the cell's chromosomes except the organellar chromosomes, and is the site of RNA synthesis and processing. In some species, or in specialized cell types, RNA metabolism or DNA replication may be absent [goid 5634] [evidence IEA]	The synthesis of either RNA on a template of DNA or DNA on a template of RNA [goid 6350] [evidence IEA]; Any process that modulates the frequency, rate or extent of DNA-dependent transcription [goid 6355] [pmid 7503811] [evidence TAS]; A change in state or activity of a cell or an organism (in terms of movement, secretion, enzyme production, gene expression, etc.) as a result of a stimulus indica…	The function of binding to a specific DNA sequence in order to modulate transcription. The transcription factor may or may not also interact selectively with a protein or macromolecular complex [goid 3700] [pmid 8510758] [evidence NAS]; The function of a transcription cofactor that represses transcription from a RNA polymerase II promoter; does not bind DNA itself [goid 3714] [pmid 7503811] [evid…	MGC4154; CEBPZ; CHOP10; CHOP; GADD153	Homo sapiens
ILMN_1788489	NM_021018.2	HIST1H3F	8968	-1.32194	3.46044	-1.17677	1.12325	6	Homo sapiens histone cluster 1, H3f (HIST1H3F), mRNA.	H3FI; H3/i	Nucleic acid binding -> Histone	Nucleoside, nucleotide and nucleic acid metabolism -> Chromatin packaging and remodeling	2100528	RefSeq	ILMN_8533	NM_021018.2	NM_021018.2		21396497	NP_066298.1	2100528	S	290	CTGCGAGGCTTACCTGGTGGGGCTCTTTGAGGACACCAACCTGTGTGCTA	-	26358475-26358524	6p22.1d				H3FI; H3/i	Homo sapiens
ILMN_1677402	XM_941665.2	LOC387763	387763	1.56567	3.44247	1.62949	2.10078		PREDICTED: Homo sapiens hypothetical LOC387763 (LOC387763), mRNA.		Molecular function unclassified	Biological process unclassified	2710064	RefSeq	ILMN_43061	XM_941665.2	XM_941665.2		113422827	XP_946758.2	2710064	A	1672	CCCCAGCGCACACCCATTCACACTCACGCCAACACTCTCGCTGAACACTT			11p11.2e					Homo sapiens
ILMN_1659490	XM_926814.1	LOC653158	653158	1.75275	3.43842	1.44471	1.72901	5	PREDICTED: Homo sapiens similar to hypothetical protein MGC40405, transcript variant 1 (LOC653158), mRNA.				1450349	RefSeq	ILMN_30967	XM_926814.1	XM_926814.1		88983545	XP_931907.1	1450349	I	2213	GCTACTCAGGTGGCGGAGGTGAGAGGATTGCCCGAACCCAGGAGTCAAAA	+	60710651-60710700						Homo sapiens
ILMN_2075794	NM_176811.2	NLRP8	126205	1.26811	3.42672	1.00696	1.78762	19	Homo sapiens NLR family, pyrin domain containing 8 (NLRP8), mRNA.	NALP8; CLR19.2; PAN4; NOD16	Molecular function unclassified	Biological process unclassified	6770326	RefSeq	ILMN_169055	NM_176811.2	NM_176811.2		33667039	NP_789781.2	6770326	S	3587	CTGCTCGGGAGGCTGAGGCAGGAGAATCACTTGAATCTAGGAGGCAGAGT	+	56499648-56499697	19q13.42c	All of the contents of a cell excluding the plasma membrane and nucleus, but including other subcellular structures [goid 5737] [evidence IEA]		Interacting selectively with a nucleotide, any compound consisting of a nucleoside that is esterified with (ortho)phosphate or an oligophosphate at any hydroxyl group on the ribose or deoxyribose moiety [goid 166] [evidence IEA]; Interacting selectively with any protein or protein complex (a complex of two or more proteins that may include other nonprotein molecules) [goid 5515] [evidence IEA]; I…	CLR19.2; NALP8; PAN4; NOD16	Homo sapiens
ILMN_2347298	NM_022117.1	TSPYL2	64061	1.6564	3.39332	1.00565	1.91996	X	Homo sapiens TSPY-like 2 (TSPYL2), mRNA.	CDA1; CINAP; CTCL; SE20-4; HRIHFB2216; DENTT	Chaperone	Nucleoside, nucleotide and nucleic acid metabolism -> DNA metabolism -> DNA replication;Cell cycle -> DNA replication;Nucleoside, nucleotide and nucleic acid metabolism -> Chromatin packaging and remodeling;Apoptosis;Nucleoside, nucleotide and nucleic acid metabolism -> DNA metabolism -> DNA replication;Cell cycle -> DNA replication	4260477	RefSeq	ILMN_26999	NM_022117.1	NM_022117.1		11545834	NP_071400.1	4260477	A	2129	ATTCGGACGACTCTGACCTAGAGGATGTGCTTCAGGTCCCAAACGGTTGG	+	53133777-53133826	Xp11.22a	A membrane-bounded organelle of eukaryotic cells in which chromosomes are housed and replicated. In most cells, the nucleus contains all of the cell's chromosomes except the organellar chromosomes, and is the site of RNA synthesis and processing. In some species, or in specialized cell types, RNA metabolism or DNA replication may be absent [goid 5634] [evidence ISS]; A membrane-bounded organelle …	The aggregation, arrangement and bonding together of a nucleosome, the beadlike structural units of eukaryotic chromatin composed of histones and DNA [goid 6334] [evidence IEA]; The synthesis of either RNA on a template of DNA or DNA on a template of RNA [goid 6350] [evidence IEA]; Any process that modulates the frequency, rate or extent of DNA-dependent transcription [goid 6355] [evidence IEA]; …	Interacting selectively with DNA sequences encoding ribosomal RNA [goid 182] [pmid 11395479] [evidence NAS]; Interacting selectively with any protein or protein complex (a complex of two or more proteins that may include other nonprotein molecules) [goid 5515] [pmid 11395479] [evidence NAS]	CDA1; CTCL; HRIHFB2216; CINAP; SE20-4; DENTT	Homo sapiens
ILMN_2321931	NM_022487.2	DCLRE1C	64421	1.1541	3.37441	-1.11872	1.52112	10	Homo sapiens DNA cross-link repair 1C (PSO2 homolog, S. cerevisiae) (DCLRE1C), transcript variant b, mRNA.	SCIDA; DCLREC1C; SNM1C; FLJ36438; RS-SCID; FLJ11360; A-SCID	Molecular function unclassified	Biological process unclassified	6860647	RefSeq	ILMN_28391	NM_022487.2	NM_022487.2		76496494	NP_071932.2	6860647	A	3437	TCCAGCCTGGGCAACACACAGGGAGACCCTGTCTCCACAAAATGTTAGCC	-	14989280-14989329	10p13c	A membrane-bounded organelle of eukaryotic cells in which chromosomes are housed and replicated. In most cells, the nucleus contains all of the cell's chromosomes except the organellar chromosomes, and is the site of RNA synthesis and processing. In some species, or in specialized cell types, RNA metabolism or DNA replication may be absent [goid 5634] [evidence IEA]	The process of restoring DNA after damage. Genomes are subject to damage by chemical and physical agents in the environment (e.g. UV and ionizing radiations, chemical mutagens, fungal and bacterial toxins, etc.) and by free radicals or alkylating agents endogenously generated in metabolism. DNA is also damaged because of errors during its replication. A variety of different DNA repair pathways ha…	Interacting selectively with magnesium (Mg) ions [goid 287] [evidence IEA]; Catalysis of the hydrolysis of ester linkages within nucleic acids by creating internal breaks [goid 4519] [evidence IEA]; Catalysis of the hydrolysis of ester linkages within nucleic acids by removing nucleotide residues from the 3' or 5' end [goid 4527] [evidence IEA]; Catalysis of the hydrolysis of various bonds, e.g. …	SCIDA; DCLREC1C; SNM1C; FLJ36438; RS-SCID; FLJ11360; A-SCID	Homo sapiens
ILMN_3251662	NM_138571.4	HINT3	135114	1.54281	3.36616	1.25238	3.13921	6	Homo sapiens histidine triad nucleotide binding protein 3 (HINT3), mRNA.				2140279	RefSeq	ILMN_366297	NM_138571.4	NM_138571.4		189217862	NP_612638.3	2140279	S	3032	GACGAGATCGGGCGCGTTCAGGGTGGTATGGCCGTAGACAACCTATTTGT	+	126301042-126301091	6q22.32a	A membrane-bounded organelle of eukaryotic cells in which chromosomes are housed and replicated. In most cells, the nucleus contains all of the cell's chromosomes except the organellar chromosomes, and is the site of RNA synthesis and processing. In some species, or in specialized cell types, RNA metabolism or DNA replication may be absent [goid 5634] [evidence IEA]; All of the contents of a cell…		Catalysis of the hydrolysis of various bonds, e.g. C-O, C-N, C-C, phosphoric anhydride bonds, etc. Hydrolase is the systematic name for any enzyme of EC class 3 [goid 16787] [evidence IEA]		Homo sapiens
ILMN_1795835	XM_931359.2	LOC338758	338758	-1.01224	3.36336	1.2295	1.81575	12	PREDICTED: Homo sapiens hypothetical protein LOC338758 (LOC338758), mRNA.		Molecular function unclassified	Biological process unclassified	6650035	RefSeq	ILMN_37634	XM_931359.2	XM_931359.2		113423435	XP_936452.1	6650035	A	2163	AACTTGCGGTATTTCGATGCTCAAAGGTAACCGGCGGCTCTGCTCCAACC	+	88628314-88628363	12q21.33b					Homo sapiens
ILMN_2410523	NM_006182.2	DDR2	4921	1.57985	3.35859	1.23161	1.58636	1	Homo sapiens discoidin domain receptor tyrosine kinase 2 (DDR2), transcript variant 2, mRNA.	TYRO10; TKT; NTRKR3; MIG20a	Receptor -> Protein kinase receptor -> Tyrosine protein kinase receptor;Kinase -> Protein kinase -> Tyrosine protein kinase receptor	Protein metabolism and modification -> Protein modification -> Protein phosphorylation;Signal transduction -> Cell surface receptor mediated signal transduction -> Receptor protein tyrosine kinase signaling pathway;Signal transduction -> Cell communication -> Cell adhesion-mediated signaling	6370050	RefSeq	ILMN_20698	NM_006182.2	NM_006182.2		62420883	NP_006173.2	6370050	A	2920	CCACCTTCTGCTCCTTCAACAAGGCGACGAGTGATGCTGTCAGTGCCTGG	+	161016627-161016660:161016661-161016676	1q23.3c	Penetrating at least one phospholipid bilayer of a plasma membrane. May also refer to the state of being buried in the bilayer with no exposure outside the bilayer [goid 5887] [pmid 9659899] [evidence TAS]; Double layer of lipid molecules that encloses all cells, and, in eukaryotes, many organelles; may be a single or double lipid bilayer; also includes associated proteins [goid 16020] [evidence …	The process of introducing a phosphate group on to a protein [goid 6468] [evidence IEA]; The series of molecular signals generated as a consequence of a transmembrane receptor tyrosine kinase binding to its physiological ligand [goid 7169] [evidence IEA]; Any process that activates or increases the rate or extent of cell proliferation [goid 8284] [evidence IEA]; The attachment of a cell, either t…	Combining with an extracellular or intracellular messenger to initiate a change in cell activity [goid 4872] [evidence IEA]; Catalysis of the transfer of a phosphate group, usually from ATP, to a substrate molecule [goid 16301] [evidence IEA]; Catalysis of the reaction: ATP + a protein tyrosine = ADP + protein tyrosine phosphate [goid 4713] [evidence IEA]; Combining with an extracellular or intra…	NTRKR3; MIG20a; TYRO10; TKT	Homo sapiens
ILMN_1804445	NM_024997.2	ATF7IP2	80063	-1.09646	3.34787	-1.16788	1.15544	16	Homo sapiens activating transcription factor 7 interacting protein 2 (ATF7IP2), mRNA.	MCAF2; FLJ12668	Molecular function unclassified	Biological process unclassified	2480075	RefSeq	ILMN_24845	NM_024997.2	NM_024997.2		38569429	NP_079273.2	2480075	S	3284	GGCCACCATCACAATACTAAGGGGCTCAGATGTGTCTTGTGCCCACCTCT	+	10484683-10484732	16p13.13d	A membrane-bounded organelle of eukaryotic cells in which chromosomes are housed and replicated. In most cells, the nucleus contains all of the cell's chromosomes except the organellar chromosomes, and is the site of RNA synthesis and processing. In some species, or in specialized cell types, RNA metabolism or DNA replication may be absent [goid 5634] [evidence IEA]	The synthesis of either RNA on a template of DNA or DNA on a template of RNA [goid 6350] [evidence IEA]; Any process that modulates the frequency, rate or extent of DNA-dependent transcription [goid 6355] [evidence IEA]		MCAF2; FLJ12668	Homo sapiens
ILMN_1724145	NM_003655.2	CBX4	8535	1.05791	3.33928	1.18165	1.65311	17	Homo sapiens chromobox homolog 4 (Pc class homolog, Drosophila) (CBX4), mRNA.	NBP16; PC2; hPC2	Transcription factor;Nucleic acid binding -> Chromatin/chromatin-binding protein	Nucleoside, nucleotide and nucleic acid metabolism -> mRNA transcription -> mRNA transcription regulation;Nucleoside, nucleotide and nucleic acid metabolism -> Chromatin packaging and remodeling;Apoptosis;Developmental processes;Other metabolism	3830170	RefSeq	ILMN_20703	NM_003655.2	NM_003655.2		55770829	NP_003646.2	3830170	S	2214	GAAATGTATTGTTTGAGCTCAAAAGGCCCGACCACCCCCCTTCGGGCTGC	-	77807340-77807389	17q25.3d	The ordered and organized complex of DNA and protein that forms the chromosome [goid 785] [evidence IEA]; A membrane-bounded organelle of eukaryotic cells in which chromosomes are housed and replicated. In most cells, the nucleus contains all of the cell's chromosomes except the organellar chromosomes, and is the site of RNA synthesis and processing. In some species, or in specialized cell types,…	Any process that stops, prevents or reduces the frequency, rate or extent of transcription from an RNA polymerase II promoter [goid 122] [evidence IEA]; The formation or destruction of chromatin structures [goid 6333] [evidence IEA]; The synthesis of either RNA on a template of DNA or DNA on a template of RNA [goid 6350] [evidence IEA]; Any process that modulates the frequency, rate or extent of …	Interacting selectively with chromatin, the network of fibers of DNA and protein that make up the chromosomes of the eukaryotic nucleus during interphase [goid 3682] [evidence IEA]; The function of a transcription cofactor that represses transcription from a RNA polymerase II promoter; does not bind DNA itself [goid 3714] [pmid 9315667] [evidence TAS]; Interacting selectively with a phosphorylate…	NBP16; PC2; hPC2	Homo sapiens
ILMN_1719072	XM_931238.1	LOC643011	643011	1.23153	3.33662	-1.07749	1.33199	13	PREDICTED: Homo sapiens hypothetical protein LOC643011 (LOC643011), mRNA.				5420706	RefSeq	ILMN_38642	XM_931238.1	XM_931238.1		89036832	XP_936331.1	5420706	S	2500	GATCATGTCACTGCACTCCAGACTGAGCAACAGAGTGACACTTTATAAAA	-	95124628-95124677						Homo sapiens
ILMN_1653412	NM_032753.2	RAXL1	84839	1.07214	3.33143	1.11295	1.58905	19	Homo sapiens retina and anterior neural fold homeobox like 1 (RAXL1), mRNA.	QRX; MGC15631; ARMD6; CORD11	Transcription factor -> Homeobox transcription factor;Nucleic acid binding -> Other DNA-binding protein	Nucleoside, nucleotide and nucleic acid metabolism -> mRNA transcription -> mRNA transcription regulation	2120653	RefSeq	ILMN_21452	NM_032753.2	NM_032753.2		20127653	NP_116142.1	2120653	S	2182	TTGAGACCAGCCTGGGTGACACAGCAAGACCCCATCTCCACAAACGTTTT	-	3720269-3720318	19p13.3e				QRX; MGC15631; ARMD6; CORD11	Homo sapiens
ILMN_1775304	NM_006145.1	DNAJB1	3337	1.71977	3.32131	-1.28164	1.12826	19	Homo sapiens DnaJ (Hsp40) homolog, subfamily B, member 1 (DNAJB1), mRNA.	Sis1; Hsp40; HSPF1; Hdj1	Chaperone -> Other chaperones	Protein metabolism and modification -> Protein folding	60079	RefSeq	ILMN_19740	NM_006145.1	NM_006145.1		5453689	NP_006136.1	60079	S	1788	CATTTCTGTAAGGCAATCTTGGCACACGTGGGGCTTACCAGTGGCCCAGG	-	14625977-14626026	19p13.12c	A membrane-bounded organelle of eukaryotic cells in which chromosomes are housed and replicated. In most cells, the nucleus contains all of the cell's chromosomes except the organellar chromosomes, and is the site of RNA synthesis and processing. In some species, or in specialized cell types, RNA metabolism or DNA replication may be absent [goid 5634] [evidence IEA]; All of the contents of a cell…	The process of assisting in the covalent and noncovalent assembly of single chain polypeptides or multisubunit complexes into the correct tertiary structure [goid 6457] [evidence IEA]; A change in state or activity of a cell or an organism (in terms of movement, secretion, enzyme production, gene expression, etc.) as a result of an unfolded protein stimulus [goid 6986] [pmid 8975727] [evidence TA…	Interacting selectvely with a heat shock protein, any protein synthesized or activated in response to heat shock [goid 31072] [evidence IEA]; Interacting selectively with an unfolded protein [goid 51082] [evidence IEA]	Sis1; Hsp40; HSPF1; Hdj1	Homo sapiens
ILMN_1832672	BU580973			-1.00055	3.30492	-1.00069	1.51138		in34h07.y1 Human Fetal Pancreas 1B Homo sapiens cDNA 5 similar to TR:Q14754 Q14754 ORFII. ;, mRNA sequence				3930504	Unigene	ILMN_114974	Hs.561603		Hs.561603	23066233		3930504	S	305	GCCTGTTGCTTTGGCTTGTATTTTCAGTGCTGTGTTGAATAAGAGTGGTG								Homo sapiens
ILMN_1691410	NM_012342.2	BAMBI	25805	-1.04275	3.2928	1.03839	1.39562	10	Homo sapiens BMP and activin membrane-bound inhibitor homolog (Xenopus laevis) (BAMBI), mRNA.	NMA	Molecular function unclassified	Biological process unclassified	430050	RefSeq	ILMN_8469	NM_012342.2	NM_012342.2		62953114	NP_036474.1	430050	S	1418	CACACTGTCACCAGGGTTATTTGCATCCAAGGGAGCTGGAATTGAGTACC	+	28971562-28971611	10p11.23c	All of the contents of a cell excluding the plasma membrane and nucleus, but including other subcellular structures [goid 5737] [pmid 10942595] [evidence IDA]; Double layer of lipid molecules that encloses all cells, and, in eukaryotes, many organelles; may be a single or double lipid bilayer; also includes associated proteins [goid 16020] [evidence IEA]; Penetrating at least one phospholipid bil…			NMA	Homo sapiens
ILMN_2279367	NM_133279.1	FCAR	2204	1.31034	3.28698	-1.1183	1.42707	19	Homo sapiens Fc fragment of IgA, receptor for (FCAR), transcript variant 9, mRNA.	CD89	Receptor -> Immunoglobulin receptor family member;Defense/immunity protein -> Immunoglobulin receptor family member	Signal transduction -> Cell communication -> Ligand-mediated signaling;Immunity and defense -> Natural killer cell mediated immunity	4250193	RefSeq	ILMN_6021	NM_133279.1	NM_133279.1		19743870	NP_579813.1	4250193	I	1455	AGAAAACACAACCTGCCTGGCCGGGCGTGGTGGCGTGAGCCTGTCGTCCC	+	60092082-60092131	19q13.42b	The space external to the outermost structure of a cell. For cells without external protective or external encapsulating structures this refers to space outside of the plasma membrane. This term covers the host cell environment outside an intracellular parasite [goid 5576] [evidence IEA]; The membrane surrounding a cell that separates the cell from its external environment. It consists of a phosp…	Any immune system process that functions in the calibrated response of an organism to a potential internal or invasive threat [goid 6955] [pmid 10835685] [evidence TAS]	Combining with an extracellular or intracellular messenger to initiate a change in cell activity [goid 4872] [evidence IEA]; Interacting selectively with an immunoglobulin of an IgA isotype [goid 19862] [evidence IEA]	CD89	Homo sapiens
ILMN_3262849	XM_001715759.1	LOC100128510	100128510	1.2369	3.27375	-1.1077	1.33572		PREDICTED: Homo sapiens hypothetical protein LOC100128510 (LOC100128510), mRNA.				460452	RefSeq	ILMN_343514	XM_001715759.1	XM_001715759.1		169209665	XP_001715811.1	460452	M	4472	CCGGGTGCAGTGACTCACACCTGTAATTCCAGCACTTTGAGAGGCCAAGG			16p13.3c					Homo sapiens
ILMN_1741159	NM_005204.2	MAP3K8	1326	-1.03431	3.26669	-1.04423	1.82881	10	Homo sapiens mitogen-activated protein kinase kinase kinase 8 (MAP3K8), mRNA.	TPL2; FLJ10486; EST; COT; c-COT; ESTF; Tpl-2	Kinase -> Protein kinase;Transferase	Protein metabolism and modification -> Protein modification -> Protein phosphorylation;Phosphate metabolism;Other metabolism	1470215	RefSeq	ILMN_17248	NM_005204.2	NM_005204.2		22035597	NP_005195.2	1470215	S	2657	AGCCATCTGACAGCAGGCCACTAGTGACAGTTTCTTTTGTGTTCCTATGG	+	30750322-30750371	10p11.23a	All of the contents of a cell excluding the plasma membrane and nucleus, but including other subcellular structures [goid 5737] [evidence IEA]; That part of the cytoplasm that does not contain membranous or particulate subcellular components [goid 5829] [pmid 8226782] [evidence TAS]	The process of introducing a phosphate group on to a protein [goid 6468] [evidence IEA]; The process of introducing a phosphate group on to a protein [goid 6468] [evidence IEA]; The process of introducing a phosphate group on to a protein [goid 6468] [evidence IEA]; The process of introducing a phosphate group on to a protein [goid 6468] [pmid 2072910] [evidence TAS]	Catalysis of the phosphorylation of an amino acid residue in a protein, usually according to the reaction: a protein + ATP = a phosphoprotein + ADP [goid 4672] [evidence IEA]; Interacting selectively with any protein or protein complex (a complex of two or more proteins that may include other nonprotein molecules) [goid 5515] [evidence IEA]; Interacting selectively with ATP, adenosine 5'-triphosp…	TPL2; FLJ10486; EST; COT; c-COT; ESTF; Tpl-2	Homo sapiens
ILMN_1754894	NM_174896.2	C1orf162	128346	1.11157	3.22371	1.01478	1.72429	1	Homo sapiens chromosome 1 open reading frame 162 (C1orf162), mRNA.	MGC24133	Molecular function unclassified	Biological process unclassified	7050719	RefSeq	ILMN_19455	NM_174896.2	NM_174896.2		31341350	NP_777556.1	7050719	S	761	CCCTTGGGGGCATAGACTGCCTTCCTTGGACCCTTCCAAAGTGTGTGGTA	+	111822501-111822550	1p13.2d	Double layer of lipid molecules that encloses all cells, and, in eukaryotes, many organelles; may be a single or double lipid bilayer; also includes associated proteins [goid 16020] [evidence IEA]; Penetrating at least one phospholipid bilayer of a membrane. May also refer to the state of being buried in the bilayer with no exposure outside the bilayer. When used to describe a protein, indicates …			MGC24133	Homo sapiens
ILMN_1666690	NM_052957.3	ACRC	93953	1.53843	3.21769	1.13912	1.95184	X	Homo sapiens acidic repeat containing (ACRC), mRNA.	NAAR1	Transcription factor -> HMG box transcription factor	Nucleoside, nucleotide and nucleic acid metabolism -> mRNA transcription	3850192	RefSeq	ILMN_21976	NM_052957.3	NM_052957.3		142356086	NP_443189.1	3850192	S	2605	GTGGCAGGTTGAGAGAGGAGAATGCTGGAAAGAGGACAAGTTTGAGAGGC	+	70749972-70750021	Xq13.1d	A membrane-bounded organelle of eukaryotic cells in which chromosomes are housed and replicated. In most cells, the nucleus contains all of the cell's chromosomes except the organellar chromosomes, and is the site of RNA synthesis and processing. In some species, or in specialized cell types, RNA metabolism or DNA replication may be absent [goid 5634] [evidence IEA]			NAAR1	Homo sapiens
ILMN_1694671	NM_182491.1	ZFAND2A	90637	2.58657	3.21472	1.42739	2.35988	7	Homo sapiens zinc finger, AN1-type domain 2A (ZFAND2A), mRNA.	AIRAP	Nucleic acid binding -> Other RNA-binding protein	Biological process unclassified	870379	RefSeq	ILMN_21900	NM_182491.1	NM_182491.1		32698821	NP_872297.1	870379	S	759	GCCCCATTGAGCACCATCCCACACTGGCTGCTGATCTTGTTTGTTGAGGG	-	1159104-1159153	7p22.3b	A membrane-bounded organelle of eukaryotic cells in which chromosomes are housed and replicated. In most cells, the nucleus contains all of the cell's chromosomes except the organellar chromosomes, and is the site of RNA synthesis and processing. In some species, or in specialized cell types, RNA metabolism or DNA replication may be absent [goid 5634] [evidence IEA]; All of the contents of a cell…		Interacting selectively with zinc (Zn) ions [goid 8270] [evidence IEA]; Interacting selectively with any metal ion [goid 46872] [evidence IEA]; Interacting selectively with zinc (Zn) ions [goid 8270] [evidence IEA]	AIRAP	Homo sapiens
ILMN_1677092	NM_181702.1	GEM	2669	1.44657	3.19458	1.44112	2.60974	8	Homo sapiens GTP binding protein overexpressed in skeletal muscle (GEM), transcript variant 2, mRNA.	KIR; MGC26294	Select regulatory molecule -> G-protein -> Small GTPase	Signal transduction -> Cell surface receptor mediated signal transduction -> G-protein mediated signaling;Cell structure and motility	1440408	RefSeq	ILMN_16170	NM_181702.1	NM_181702.1		32483370	NP_859053.1	1440408	A	986	GCTCAAGTCCAAATCCTGCCATGACCTCTCTGTACTCTAGGAACCCAGGG	-	95331703-95331713:95331714-95331752	8q22.1b	The membrane surrounding a cell that separates the cell from its external environment. It consists of a phospholipid bilayer and associated proteins [goid 5886] [evidence IEA]	Any immune system process that functions in the calibrated response of an organism to a potential internal or invasive threat [goid 6955] [pmid 7912851] [evidence TAS]; Any series of molecular signals initiated by the binding of an extracellular ligand to a receptor on the surface of the target cell [goid 7166] [pmid 7912851] [evidence TAS]; Any series of molecular signals in which a small monome…	Interacting selectively with a nucleotide, any compound consisting of a nucleoside that is esterified with (ortho)phosphate or an oligophosphate at any hydroxyl group on the ribose or deoxyribose moiety [goid 166] [evidence IEA]; Interacting selectively with calmodulin, a calcium-binding protein with many roles, both in the calcium-bound and calcium-free states [goid 5516] [evidence IEA]; Interac…	KIR; MGC26294	Homo sapiens
ILMN_1693740	XM_943048.1	LOC647834	647834	-1.01455	3.1945	-1.01031	1.43752		PREDICTED: Homo sapiens hypothetical protein LOC647834 (LOC647834), mRNA.				7000341	RefSeq	ILMN_33930	XM_943048.1	XM_943048.1		89037157	XP_948141.1	7000341	S	2498	TAAGATCATGTCACTGCACTCCAGACTGAGCAACAGAGTGACACTTTATA								Homo sapiens
ILMN_1904980	AW183894			1.27448	3.18869	-1.08361	1.29028	3	xj89b12.x1 Soares_NFL_T_GBC_S1 Homo sapiens cDNA clone IMAGE:2664383 3, mRNA sequence				6590082	Unigene	ILMN_106679	Hs.542993		Hs.542993	6452408		6590082	S	209	ATACTCAAGGCCGGGTGCGGTGGCTCATACACATGGAGCAAGGAAGGACC	+	127027330-127027379						Homo sapiens
ILMN_2243516	NM_199124.1	C11orf63	79864	1.13385	3.18688	1.11143	1.39975	11	Homo sapiens chromosome 11 open reading frame 63 (C11orf63), transcript variant 2, mRNA.	FLJ23554	Molecular function unclassified	Biological process unclassified	1740767	RefSeq	ILMN_9740	NM_199124.1	NM_199124.1		40217800	NP_954575.1	1740767	I	1561	CTTAAAGAATTACGTCTGGTGGCACGTTGGCTCATGCCTGTAATCCCAGC	+	122281489-122281538	11q24.1b				FLJ23554	Homo sapiens
ILMN_1720833	NM_182626.1	C2orf48	348738	1.0938	3.18668	-1.09403	1.21239	2	Homo sapiens chromosome 2 open reading frame 48 (C2orf48), mRNA.	FLJ25102	Molecular function unclassified	Biological process unclassified	1400156	RefSeq	ILMN_171162	NM_182626.1	NM_182626.1		32699061	NP_872432.1	1400156	S	1552	AGAAGACAGGCAAGCCGAGAGGAGGACGGGCAAACGACCTCAACAGACAC	+	10268957-10269006	2p25.1d				FLJ25102	Homo sapiens
ILMN_1659766	NM_004281.3	BAG3	9531	1.6065	3.17545	-1.03957	1.69646	10	Homo sapiens BCL2-associated athanogene 3 (BAG3), mRNA.	BAG-3; MGC104307; CAIR-1; BIS	Chaperone	Protein metabolism and modification -> Protein folding;Apoptosis -> Inhibition of apoptosis	1340075	RefSeq	ILMN_177775	NM_004281.3	NM_004281.3		62530382	NP_004272.2	1340075	S	2278	TTCTGCAGCCCTGTCTACTTGGGCACCCCCACCACCTGTTAGCTGTGGTT	+	121426542-121426591	10q26.11d	The part of a cell or its extracellular environment in which a gene product is located. A gene product may be located in one or more parts of a cell and its location may be as specific as a particular macromolecular complex, that is, a stable, persistent association of macromolecules that function together [goid 5575] [evidence ND ]; That part of the cytoplasm that does not contain membranous or …	The process of assisting in the covalent and noncovalent assembly of single chain polypeptides or multisubunit complexes into the correct tertiary structure [goid 6457] [pmid 9873016] [evidence NAS]; A process which directly inhibits any of the steps required for cell death by apoptosis [goid 6916] [pmid 10597216] [evidence NAS]	Interacting selectively with any protein or protein complex (a complex of two or more proteins that may include other nonprotein molecules) [goid 5515] [evidence IEA]; Modulates the activity of chaperones of the Hsp70/Hsc70 class [goid 30192] [pmid 9873016] [evidence NAS]	CAIR-1; BIS; BAG-3; MGC104307	Homo sapiens
ILMN_1749368	NM_003536.2	HIST1H3H	8357	-1.2018	3.16497	-1.05404	1.15455	6	Homo sapiens histone cluster 1, H3h (HIST1H3H), mRNA.	H3/k; H3F1K; H3FK	Nucleic acid binding -> Histone	Nucleoside, nucleotide and nucleic acid metabolism -> Chromatin packaging and remodeling	1690706	RefSeq	ILMN_452	NM_003536.2	NM_003536.2		15718725	NP_003527.1	1690706	S	117	TCAAGAAGCCCCATCGCTATCGGCCTGGTACAGTGGCTCTCCGCGAGATT	+	27777958-27778007	6p22.1c				H3/k; H3F1K; H3FK	Homo sapiens
ILMN_3180420	XM_001719843.1	LOC100129269	100129269	1.23718	3.14831	-1.06025	1.41253	1	PREDICTED: Homo sapiens hypothetical protein LOC100129269 (LOC100129269), mRNA.				7570546	RefSeq	ILMN_338395	XM_001719843.1	XM_001719843.1		169161121	XP_001719895.1	7570546	A	1021	GGCCAGTGTTTTAATTAATCATGTGGCCAGGCGTGGTGGCTCACGCCTGT	-	111943623-111943672	1p13.2d					Homo sapiens
ILMN_1717381	NM_024501.1	HOXD1	3231	1.1762	3.13977	1.04925	1.55512	2	Homo sapiens homeobox D1 (HOXD1), mRNA.	Hox-4.7; HOX4G; HOX4	Transcription factor -> Homeobox transcription factor;Nucleic acid binding -> Other DNA-binding protein	Nucleoside, nucleotide and nucleic acid metabolism -> mRNA transcription -> mRNA transcription regulation;Developmental processes -> Ectoderm development -> Neurogenesis	3890735	RefSeq	ILMN_12865	NM_024501.1	NM_024501.1		13375631	NP_078777.1	3890735	S	1728	GCGGTTTCTACCTCTCTATGTGCCTGAGTGATGATACAATCGCTGTTTAG	+	176763634-176763683	2q31.1h	A membrane-bounded organelle of eukaryotic cells in which chromosomes are housed and replicated. In most cells, the nucleus contains all of the cell's chromosomes except the organellar chromosomes, and is the site of RNA synthesis and processing. In some species, or in specialized cell types, RNA metabolism or DNA replication may be absent [goid 5634] [evidence IEA]	Any process that modulates the frequency, rate or extent of DNA-dependent transcription [goid 6355] [evidence IEA]; The biological process whose specific outcome is the progression of a multicellular organism over time from an initial condition (e.g. a zygote or a young adult) to a later condition (e.g. a multicellular animal or an aged adult) [goid 7275] [evidence IEA]	The function of binding to a specific DNA sequence in order to modulate transcription. The transcription factor may or may not also interact selectively with a protein or macromolecular complex [goid 3700] [evidence IEA]; Interacting selectively with DNA of a specific nucleotide composition, e.g. GC-rich DNA binding, or with a specific sequence motif or type of DNA e.g. promotor binding or rDNA b…	HOX4G; HOX4; Hox-4.7	Homo sapiens
ILMN_3249244	NM_145041.1	TMEM106A	113277	1.08784	3.13592	1.12655	1.61204	17	Homo sapiens transmembrane protein 106A (TMEM106A), mRNA.	MGC20235	Nucleic acid binding -> Nuclease -> Endodeoxyribonuclease;Hydrolase	Nucleoside, nucleotide and nucleic acid metabolism -> DNA metabolism -> DNA degradation	4830524	RefSeq	ILMN_10773	NM_145041.1	NM_145041.1		21450795	NP_659478.1	4830524	S	1771	GGCTACTCGGGAGGCTGAGGCAGCAGAATCACTTGAAACCGGAAGGCAGA	+	38726091-38726140	17q21.31b	Double layer of lipid molecules that encloses all cells, and, in eukaryotes, many organelles; may be a single or double lipid bilayer; also includes associated proteins [goid 16020] [evidence IEA]; Penetrating at least one phospholipid bilayer of a membrane. May also refer to the state of being buried in the bilayer with no exposure outside the bilayer. When used to describe a protein, indicates …			MGC20235	Homo sapiens
ILMN_3274790	XM_001720571.1	LOC648921	648921	-1.00866	3.11688	-1.0236	1.7039		PREDICTED: Homo sapiens similar to LOC283693 protein (LOC648921), mRNA.				2480286	RefSeq	ILMN_334293	XM_001720571.1	XM_001720571.1		169209074	XP_001720623.1	2480286	M	1569	TCGCTTAAACCTGGGAGGCAGAGGTGAGCTGAGATCGCGTCATTGCACTC			15q25.2a					Homo sapiens
ILMN_1771824	NM_032317.2	DNAJC30	84277	1.22059	3.11391	1.02505	1.44665	7	Homo sapiens DnaJ (Hsp40) homolog, subfamily C, member 30 (DNAJC30), mRNA.	MGC12943	Chaperone -> Other chaperones	Biological process unclassified	5390324	RefSeq	ILMN_30295	NM_032317.2	NM_032317.2		22538496	NP_115693.2	5390324	S	2223	TGAGTCACTGGACGTTGGCAGGGAGTTGGCTGTGAGATTGTAGGTGCTCA	-	73095509-73095558	7q11.23b		The process of assisting in the covalent and noncovalent assembly of single chain polypeptides or multisubunit complexes into the correct tertiary structure [goid 6457] [evidence IEA]	Interacting selectvely with a heat shock protein, any protein synthesized or activated in response to heat shock [goid 31072] [evidence IEA]; Interacting selectively with an unfolded protein [goid 51082] [evidence IEA]	MGC12943	Homo sapiens
ILMN_1912662	AA204695			1.10467	3.10007	1.11782	1.75754	19	zr87e09.r1 NCI_CGAP_GCB1 Homo sapiens cDNA clone IMAGE:682696 5, mRNA sequence				5340719	Unigene	ILMN_79925	Hs.163752		Hs.163752	1802546		5340719	S	212	CTGAGTAGGCCGGACTCGTGTGGCTCACGCCTGTAATCCCAGATGCTGTT	-	49406074-49406094:49406471-49406499						Homo sapiens
ILMN_2415979	NM_001080484.1	KIAA1751	85452	1.19276	3.09471	1.07303	1.47471	1	Homo sapiens KIAA1751 (KIAA1751), mRNA.	RP1-140A9.6; FLJ45476			5570593	RefSeq	ILMN_180591	NM_001080484.1	NM_001080484.1		122937415	NP_001073953.1	5570593	A	4422	TGACCATCCAGGCACAGTGGCTCATGCCTGTAATCCCAGAACTTTGGGAG	-	1886840-1886889	1p36.33a				RP1-140A9.6; FLJ45476	Homo sapiens
ILMN_1785703	NM_198271.2	LMOD3	56203	1.06265	3.09396	-1.08563	1.40561	3	Homo sapiens leiomodin 3 (fetal) (LMOD3), mRNA.	DKFZp313F0135	Cytoskeletal protein -> Actin family cytoskeletal protein -> Non-motor actin binding protein	Developmental processes -> Mesoderm development -> Muscle development;Cell structure and motility -> Cell structure	1850561	RefSeq	ILMN_3851	NM_198271.2	NM_198271.2		54607115	NP_938012.2	1850561	S	3155	CCCTAGAAATTAGAAAATCAAGCTTTGGGCCAGGTGCGGTGGCTCATGCC	-	69239594-69239643	3p14.1b	All of the contents of a cell excluding the plasma membrane and nucleus, but including other subcellular structures [goid 5737] [evidence IEA]; Any of the various filamentous elements that form the internal framework of cells, and typically remain after treatment of the cells with mild detergent to remove membrane constituents and soluble components of the cytoplasm. The term embraces intermediat…		Interacting selectively with tropomyosin, a protein associated with actin filaments both in cytoplasm and, in association with troponin, in the thin filament of striated muscle [goid 5523] [evidence IEA]	DKFZp313F0135	Homo sapiens
ILMN_2217513	NM_024506.3	GLB1L	79411	-1.0801	3.07939	-1.37065	1.01444	2	Homo sapiens galactosidase, beta 1-like (GLB1L), mRNA.	MGC10771	Hydrolase -> Galactosidase	Carbohydrate metabolism -> Disaccharide metabolism	2490360	RefSeq	ILMN_13448	NM_024506.3	NM_024506.3		40255042	NP_078782.3	2490360	S	1977	CAGGGGCCACAACAGACCCTCTACGTGCCAAGATTCCTGCTGTTTCCTAG	-	220101971-220102020	2q35f	The space external to the outermost structure of a cell. For cells without external protective or external encapsulating structures this refers to space outside of the plasma membrane. This term covers the host cell environment outside an intracellular parasite [goid 5576] [evidence IEA]; A multimeric enzyme complex that in E. coli is a heterooctamer made up of four alpha subunits and four beta s…	The chemical reactions and pathways involving carbohydrates, any of a group of organic compounds based of the general formula Cx(H2O)y. Includes the formation of carbohydrate derivatives by the addition of a carbohydrate residue to another molecule [goid 5975] [evidence IEA]; The chemical reactions and pathways, including anabolism and catabolism, by which living organisms transform chemical subs…	Catalysis of the hydrolysis of terminal, non-reducing beta-D-galactose residues in beta-D-galactosides [goid 4565] [evidence IEA]; Catalysis of the hydrolysis of any glycosyl bond [goid 16798] [evidence IEA]; Interacting selectively with cations, charged atoms or groups of atoms with a net positive charge [goid 43169] [evidence IEA]	MGC10771	Homo sapiens
ILMN_3263007	XM_001722517.1	LOC100129608	100129608	1.03039	3.06739	-1.1738	1.34048	5	PREDICTED: Homo sapiens hypothetical protein LOC100129608 (LOC100129608), mRNA.				6550736	RefSeq	ILMN_343635	XM_001722517.1	XM_001722517.1		169167561	XP_001722569.1	6550736	M	30	GAGACTGCAGCAGCTCTTCAACGGGGGCCAGTTTGCCATCCACTTGGGCT	+	31959259-31959308	5p13.3c					Homo sapiens
ILMN_2154322	NM_012431.1	SEMA3E	9723	1.30432	3.0578	1.0148	1.32743	7	Homo sapiens sema domain, immunoglobulin domain (Ig), short basic domain, secreted, (semaphorin) 3E (SEMA3E), mRNA.	SEMAH; coll-5; M-SEMAH; M-sema H; M-SemaK; KIAA0331	Signaling molecule -> Membrane-bound signaling molecule	Signal transduction -> Cell communication;Developmental processes -> Ectoderm development -> Neurogenesis	1580608	RefSeq	ILMN_178526	NM_012431.1	NM_012431.1		6912649	NP_036563.1	1580608	S	6155	AGCAGCTGTTGTCCTTAAAAATGAATTGACCTGGCCGGGCGCGGTGGCTC	-	82994072-82994121	7q21.11e	The space external to the outermost structure of a cell. For cells without external protective or external encapsulating structures this refers to space outside of the plasma membrane. This term covers the host cell environment outside an intracellular parasite [goid 5576] [evidence IEA]; That part of a multicellular organism outside the cells proper, usually taken to be outside the plasma membra…	The biological process whose specific outcome is the progression of a multicellular organism over time from an initial condition (e.g. a zygote or a young adult) to a later condition (e.g. a multicellular animal or an aged adult) [goid 7275] [evidence IEA]; The process whose specific outcome is the progression of nervous tissue over time, from its formation to its mature state [goid 7399] [eviden…	Combining with an extracellular or intracellular messenger to initiate a change in cell activity [goid 4872] [evidence IEA]	SEMAH; coll-5; M-SEMAH; M-sema H; M-SemaK; KIAA0331	Homo sapiens
ILMN_3238053	XM_001718981.1	LOC100129211	100129211	1.26592	3.05758	1.02925	1.48579	9	PREDICTED: Homo sapiens hypothetical protein LOC100129211 (LOC100129211), mRNA.				4210551	RefSeq	ILMN_337804	XM_001718981.1	XM_001718981.1		169184354	XP_001719033.1	4210551	S	2188	AAAAATCGGGCCAGGTGCGATGGCTCACGCATGTAATCCCAGCACTTTGG	+	44344452-44344501	9p11.2c					Homo sapiens
ILMN_1672004	NM_005749.2	TOB1	10140	1.01814	3.05129	1.07816	1.5116	17	Homo sapiens transducer of ERBB2, 1 (TOB1), mRNA.	MGC104792; TROB; APRO6; TROB1; PIG49; TOB; MGC34446	Miscellaneous function -> Other miscellaneous function protein	Signal transduction -> Cell surface receptor mediated signal transduction -> Receptor protein serine/threonine kinase signaling pathway;Signal transduction -> Intracellular signaling cascade -> MAPKKK cascade;Signal transduction -> Intracellular signaling cascade -> JNK cascade;Cell cycle -> Cell cycle control;Cell proliferation and differentiation	4390300	RefSeq	ILMN_13735	NM_005749.2	NM_005749.2		22035666	NP_005740.1	4390300	S	892	CCAATGGAATGTTCCCAGGTGACAGCCCCCTTAACCTCAGTCCTCTCCAG	-	48940472-48940521	17q21.33b	All of the contents of a cell excluding the plasma membrane and nucleus, but including other subcellular structures [goid 5737] [evidence IEA]	[goid 7184] [evidence IEA]; Any process that stops, prevents or reduces the rate or extent of cell proliferation [goid 8285] [pmid 8632892] [evidence TAS]; Any process that stops, prevents or reduces the frequency, rate or extent of BMP signaling pathway activity [goid 30514] [evidence IEA]; Any process that stops, prevents or reduces the frequency, rate or extent of osteoblast differentiation [g…	The function of a transcription cofactor that represses transcription from a RNA polymerase II promoter; does not bind DNA itself [goid 3714] [evidence IEA]; Interacting selectively and simultaneously with one or more signal transduction molecules, usually acting as a scaffold to bring these molecules into close proximity either using their own SH2/SH3 domains (e.g. Grb2) or those of their target…	MGC104792; TROB; APRO6; TROB1; PIG49; TOB; MGC34446	Homo sapiens
ILMN_1760027	NM_000377.1	WAS	7454	1.12451	3.03807	1.00984	1.44564	X	Homo sapiens Wiskott-Aldrich syndrome (eczema-thrombocytopenia) (WAS), mRNA.	WASP; IMD2; THC	Cytoskeletal protein -> Actin family cytoskeletal protein -> Other actin family cytoskeletal protein	Immunity and defense;Cell structure and motility	70451	RefSeq	ILMN_1668	NM_000377.1	NM_000377.1		4507908	NP_000368.1	70451	S	1677	TGCTGTTATCCCTGCCTGGTCCTCACACTCACCCAACAATCCCAAGGCCC	+	48434631-48434680	Xp11.23d	A membrane-bounded organelle of eukaryotic cells in which chromosomes are housed and replicated. In most cells, the nucleus contains all of the cell's chromosomes except the organellar chromosomes, and is the site of RNA synthesis and processing. In some species, or in specialized cell types, RNA metabolism or DNA replication may be absent [goid 5634] [pmid 18029348] [evidence IDA]; All of the co…	The aggregation, arrangement and bonding together of a set of components to form a protein complex [goid 6461] [pmid 8625410] [evidence TAS]; Reactions, triggered in response to the presence of a foreign body or the occurrence of an injury, which result in restriction of damage to the organism attacked or prevention/recovery from the infection caused by the attack [goid 6952] [pmid 8069912] [evid…	Modulates the rate of GTP hydrolysis by a small monomeric GTPase [goid 5083] [pmid 8625410] [evidence TAS]; Interacting selectively with an identical protein or proteins [goid 42802] [pmid 12769847] [evidence IPI]	WASP; IMD2; THC	Homo sapiens
ILMN_1759513	NM_005168.3	RND3	390	2.0315	3.0355	1.73175	2.98372	2	Homo sapiens Rho family GTPase 3 (RND3), mRNA.	RhoE; Rho8; memB; ARHE	Select regulatory molecule -> G-protein -> Small GTPase	Signal transduction -> Cell surface receptor mediated signal transduction -> G-protein mediated signaling;Cell structure and motility	4210524	RefSeq	ILMN_9096	NM_005168.3	NM_005168.3		56676394	NP_005159.1	4210524	S	2287	GAAGTGTTGAAGCTGTGCTCCCCTTAAATCGTGGCAGGAGAGATTAAGGT	-	151325055-151325104	2q23.3a	The lipid bilayer surrounding any of the compartments of the Golgi apparatus [goid 139] [evidence IEA]; The living contents of a cell; the matter contained within (but not including) the plasma membrane, usually taken to exclude large vacuoles and masses of secretory or ingested material. In eukaryotes it includes the nucleus and cytoplasm [goid 5622] [evidence IEA]; A compound membranous cytopla…	The attachment of a cell, either to another cell or to an underlying substrate such as the extracellular matrix, via cell adhesion molecules [goid 7155] [pmid 9531558] [evidence TAS]; Any series of molecular signals in which a small monomeric GTPase relays one or more of the signals [goid 7264] [evidence IEA]; A process that is carried out at the cellular level which results in the formation, arr…	Interacting selectively with a nucleotide, any compound consisting of a nucleoside that is esterified with (ortho)phosphate or an oligophosphate at any hydroxyl group on the ribose or deoxyribose moiety [goid 166] [evidence IEA]; Catalysis of the reaction: GTP + H2O = GDP + phosphate [goid 3924] [pmid 8649376] [evidence TAS]; Interacting selectively with GTP, guanosine triphosphate [goid 5525] [p…	RhoE; Rho8; memB; ARHE	Homo sapiens
ILMN_2206188	NM_020717.2	SHROOM4	57477	1.29763	3.03437	-1.05529	1.40431	X	Homo sapiens shroom family member 4 (SHROOM4), mRNA.	KIAA1202	Receptor -> Ligand-gated ion channel -> Other ligand-gated ion channel;Ion channel -> Ligand-gated ion channel -> Other ligand-gated ion channel	Transport -> Ion transport -> Cation transport	5270064	RefSeq	ILMN_26465	NM_020717.2	NM_020717.2		118600966	NP_065768.2	5270064	S	9160	CGAAAATGTTATTAAGAAAACAGTTCCGGCCGGGCATGGTGGCTCACGCC	-	50351733-50351782	Xp11.22c	A membrane-bounded organelle of eukaryotic cells in which chromosomes are housed and replicated. In most cells, the nucleus contains all of the cell's chromosomes except the organellar chromosomes, and is the site of RNA synthesis and processing. In some species, or in specialized cell types, RNA metabolism or DNA replication may be absent [goid 5634] [pmid 18029348] [evidence IDA]; All of the co…	The biological process whose specific outcome is the progression of a multicellular organism over time from an initial condition (e.g. a zygote or a young adult) to a later condition (e.g. a multicellular animal or an aged adult) [goid 7275] [evidence IEA]; The process whose specific outcome is the progression of the brain over time, from its formation to the mature structure. The brain is one of…	Interacting selectively with monomeric or multimeric forms of actin, including actin filaments [goid 3779] [evidence IEA]; Interacting selectively with any protein or protein complex (a complex of two or more proteins that may include other nonprotein molecules) [goid 5515] [evidence IEA]	RP11-119E20.1	Homo sapiens
ILMN_3235637	NR_024447.1	LOC100128288	100128288	1.1288	3.02254	-1.06301	1.35651	17	Homo sapiens hypothetical protein LOC100128288 (LOC100128288), non-coding RNA.				2630246	RefSeq	ILMN_369945	NR_024447.1	NR_024447.1		212720917		2630246	S	1832	GAGAGATATAAAACCAATGCACCTGGGTGCGGTGGCTCACGCCTGTAATC	-	8261978-8262027	17p13.1c					Homo sapiens
ILMN_2096970	NM_138995.1	MYO3B	140469	1.04886	3.00587	-1.22593	1.01981	2	Homo sapiens myosin IIIB (MYO3B), mRNA.		Cytoskeletal protein -> Actin family cytoskeletal protein -> Actin binding motor protein	Biological process unclassified	2940450	RefSeq	ILMN_4900	NM_138995.1	NM_138995.1		20428778	NP_620482.1	2940450	S	5408	AATATGTGGTAGATAGTATGCAAGAAAAGCCGGGTGCGGTGGCTCAGGCC	+	171219085-171219134	2q31.1b	All of the contents of a cell excluding the plasma membrane and nucleus, but including other subcellular structures [goid 5737] [evidence IEA]; Any of the various filamentous elements that form the internal framework of cells, and typically remain after treatment of the cells with mild detergent to remove membrane constituents and soluble components of the cytoplasm. The term embraces intermediat…	The process of introducing a phosphate group on to a protein [goid 6468] [evidence IEA]; The series of events required for an organism to receive a visual stimulus, convert it to a molecular signal, and recognize and characterize the signal. Visual stimuli are detected in the form of photons and are processed to form an image [goid 7601] [evidence IEA]; A change in state or activity of a cell or …	Interacting selectively with a nucleotide, any compound consisting of a nucleoside that is esterified with (ortho)phosphate or an oligophosphate at any hydroxyl group on the ribose or deoxyribose moiety [goid 166] [evidence IEA]; Catalysis of movement along a polymeric molecule such as a microfilament or microtubule, coupled to the hydrolysis of a nucleoside triphosphate [goid 3774] [evidence IEA…		Homo sapiens
ILMN_3215461	XM_001725073.1	LOC100131989	100131989	1.04745	2.99932	1.03893	1.80307	2	PREDICTED: Homo sapiens hypothetical protein LOC100131989 (LOC100131989), mRNA.				4890239	RefSeq	ILMN_349041	XM_001725073.1	XM_001725073.1		169163451	XP_001725125.1	4890239	A	1525	TACTCAGGGGAGGCTGAGGCAGGGAGAATTGCTTGAACCTTGGAGGCGGA	-	208393948-208393997	2q33.3d					Homo sapiens
ILMN_1901419	BP873537			1.03213	2.98677	1.11324	1.42634	1	BP873537 Sugano cDNA library, embryonal kidney Homo sapiens cDNA clone HKR13896, mRNA sequence				5960086	Unigene	ILMN_115379	Hs.562219		Hs.562219	50719910		5960086	S	93	TGGTATTTGGGCAGCTGGTGATCGTTGGTCCCGGCGCCCTTTCTTTACTG	+	28847792-28847841						Homo sapiens
ILMN_3261439	XM_001721625.1	LOC100128098	100128098	1.15429	2.97143	-1.03622	1.41377	10	PREDICTED: Homo sapiens hypothetical protein LOC100128098 (LOC100128098), mRNA.				3610427	RefSeq	ILMN_342288	XM_001721625.1	XM_001721625.1		169191377	XP_001721677.1	3610427	M	600	GCAGCCAGGTGTGGTGGGTCATGCCTGTAATCTCAGCAATTTGGGAGGCC	+	17491425-17491474	10p12.33c					Homo sapiens
ILMN_1900734	BF996074			1.13756	2.95538	1.11744	1.38394	20	MR1-GN0172-061100-005-h03 GN0172 Homo sapiens cDNA, mRNA sequence				4010014	Unigene	ILMN_132978	Hs.580797		Hs.580797	12402397		4010014	S	73	ACCAACTCAAAGGCTGTCTCTAAAGAAAAACATAGGCCGGGCGCGGTGGC	-	32502445-32502445:32505881-32505929						Homo sapiens
ILMN_3289257	XR_015965.2	LOC388707	388707	1.15135	2.95459	1.04678	1.38043		PREDICTED: Homo sapiens misc_RNA (LOC388707), miscRNA.				6420537	RefSeq	ILMN_178309	XR_015965.2	XR_015965.2		169161852		6420537	M	869	CAGCAGTTCCTACTGAACAATGGAGCACTCAGCCTGCCACGGAATACTGG			1q23.2d					Homo sapiens
ILMN_1819384	CD640673			-1.02647	2.94373	1.06888	2.09012	5	AGENCOURT_14535501 NIH_MGC_191 Homo sapiens cDNA clone IMAGE:30415823 5, mRNA sequence				6840477	Unigene	ILMN_107396	Hs.543887		Hs.543887	31808777		6840477	S	14	AGCTCAGCGGTTACTTCGCGTGTCATCAAACCACCTCTCTGGGTTGTTCG	+	140085938-140085987						Homo sapiens
ILMN_2207505	NM_000230.1	LEP	3952	1.15246	2.94204	1.02025	1.414	7	Homo sapiens leptin (obesity homolog, mouse) (LEP), mRNA.	OB; OBS	Signaling molecule -> Peptide hormone	Signal transduction -> Cell surface receptor mediated signal transduction -> Cytokine and chemokine mediated signaling pathway	840309	RefSeq	ILMN_10827	NM_000230.1	NM_000230.1		4557714	NP_000221.1	840309	S	3258	CGGGAGGCTGAGACAGGAGAATCGCTTAAACCTGGGAGGCGGAGAGTACA	+	127684749-127684798	7q32.1a	The space external to the outermost structure of a cell. For cells without external protective or external encapsulating structures this refers to space outside of the plasma membrane. This term covers the host cell environment outside an intracellular parasite [goid 5576] [evidence IEA]; That part of a multicellular organism outside the cells proper, usually taken to be outside the plasma membra…	The chemical reactions and pathways involving glucose, the aldohexose gluco-hexose. D-glucose is dextrorotatory and is sometimes known as dextrose; it is an important source of energy for living organisms and is found free as well as combined in homo- and hetero-oligosaccharides and polysaccharides [goid 6006] [evidence IEA]; [goid 6112] [pmid 9537324] [evidence TAS]; The chemical reactions and p…	The action characteristic of a hormone, any substance formed in very small amounts in one specialized organ or group of cells and carried (sometimes in the bloodstream) to another organ or group of cells in the same organism, upon which it has a specific regulatory action. The term was originally applied to agents with a stimulatory physiological action in vertebrate animals (as opposed to a chal…	OB; OBS	Homo sapiens
ILMN_2078547	NM_197964.1	HSPC268	154791	1.11113	2.92932	-1.02599	1.45314	7	Homo sapiens hypothetical protein HSPC268 (HSPC268), mRNA.		Molecular function unclassified	Biological process unclassified	1240576	RefSeq	ILMN_485	NM_197964.1	NM_197964.1		37537547	NP_932068.1	1240576	S	631	TAAAAGTAGTACAAGCCTTAGCCAGGCACGGTGGCTCACGCCTGTAATCC	+	138681223-138681272	7q34b					Homo sapiens
ILMN_2051900	NM_152361.1	EID2B	126272	1.21066	2.91502	-1.03596	1.29572	19	Homo sapiens EP300 interacting inhibitor of differentiation 2B (EID2B), mRNA.	EID-3; FLJ38944	Molecular function unclassified	Biological process unclassified	2350543	RefSeq	ILMN_8152	NM_152361.1	NM_152361.1		24308367	NP_689574.1	2350543	S	1374	AAAAGTATCGGCCGGGCGCACTGGCTTACGCCTGTAATCCCAGCACTTTG	-	44713911-44713960	19q13.2a	A membrane-bounded organelle of eukaryotic cells in which chromosomes are housed and replicated. In most cells, the nucleus contains all of the cell's chromosomes except the organellar chromosomes, and is the site of RNA synthesis and processing. In some species, or in specialized cell types, RNA metabolism or DNA replication may be absent [goid 5634] [evidence IEA]	The synthesis of either RNA on a template of DNA or DNA on a template of RNA [goid 6350] [evidence IEA]; Any process that modulates the frequency, rate or extent of DNA-dependent transcription [goid 6355] [evidence IEA]; The biological process whose specific outcome is the progression of a multicellular organism over time from an initial condition (e.g. a zygote or a young adult) to a later condi…		EID-3; FLJ38944	Homo sapiens
ILMN_3294134	XM_001720643.1	LOC389765	389765	1.08475	2.9144	1.00592	1.60085		PREDICTED: Homo sapiens similar to KIF27C (LOC389765), mRNA.				1190121	RefSeq	ILMN_350953	XM_001720643.1	XM_001720643.1		169178941	XP_001720695.1	1190121	M	2379	CAGCACTTTGGGAGGCTGATGCAGGCGGATCACGAAGTCAGGAGATCGAG			9q21.33b					Homo sapiens
ILMN_3265742	XR_038851.1	LOC100130835	100130835	1.30052	2.90126	1.15602	1.45344	11	PREDICTED: Homo sapiens misc_RNA (LOC100130835), miscRNA.				4900273	RefSeq	ILMN_346107	XR_038851.1	XR_038851.1		169202203		4900273	M	467	GGTTAACAATGATAAAAGCTCGGCCGGGCGCGGGGGCTCACGCCTGTAAT	+	67427262-67427311	11q13.2a					Homo sapiens
ILMN_3288755	XR_018782.2	LOC646808	646808	-1.08496	2.8871	-1.01234	1.17436		PREDICTED: Homo sapiens misc_RNA (LOC646808), miscRNA.				4210392	RefSeq	ILMN_178417	XR_018782.2	XR_018782.2		169179776		4210392	M	548	GTCGGCCTGTACTGCCTTTGTGTGCTCAGGGGTCCCTTGTTTTCTCTGGT			9p13.3e					Homo sapiens
ILMN_1701094	NM_018941.3	CLN8	2055	1.24584	2.87478	1.01995	1.16952	8	Homo sapiens ceroid-lipofuscinosis, neuronal 8 (epilepsy, progressive with mental retardation) (CLN8), mRNA.	FLJ39417; EPMR; C8orf61	Molecular function unclassified	Neuronal activities	290661	RefSeq	ILMN_21198	NM_018941.3	NM_018941.3		148277059	NP_061764.2	290661	S	4529	GTCGTGGTTCAGGCAGTATGGGCCGCTGTGACAAAACACCTAAGACTGGG	+	1719321-1719370	8p23.3a	The irregular network of unit membranes, visible only by electron microscopy, that occurs in the cytoplasm of many eukaryotic cells. The membranes form a complex meshwork of tubular channels, which are often expanded into slitlike cavities called cisternae. The ER takes two forms, rough (or granular), with ribosomes adhering to the outer surface, and smooth (with no ribosomes attached) [goid 5783…	A change in state or activity of a cell or an organism (in terms of movement, secretion, enzyme production, gene expression, etc.) as a result of oxidative stress, a state often resulting from exposure to high levels of reactive oxygen species, where the change varies according to the age of the cell or organism [goid 1306] [evidence IEA]; The chemical reactions and pathways involving phospholipi…		EPMR	Homo sapiens
ILMN_1784328	NR_002565.1	SNORD25	9303	1.03994	2.8738	1.10806	1.93782	11	Homo sapiens small nucleolar RNA, C/D box 25 (SNORD25), small nucleolar RNA.	U25; RNU25			7200082	RefSeq	ILMN_21731	NR_002565.1	NR_002565.1		74315927		7200082	S	1	TTCCTATGATGAGGACCTTTTCACAGACCTGTACTGAGCTCCGTGAGGAT	-	62623053-62623102	11q12.3b				U25; RNU25	Homo sapiens
ILMN_1762899	NM_001964.2	EGR1	1958	-1.42374	2.86273	1.21676	2.28319	5	Homo sapiens early growth response 1 (EGR1), mRNA.	G0S30; AT225; TIS8; ZNF225; NGFI-A; KROX-24; ZIF-268	Transcription factor -> Zinc finger transcription factor -> KRAB box transcription factor;Nucleic acid binding	Nucleoside, nucleotide and nucleic acid metabolism -> mRNA transcription -> mRNA transcription regulation	870338	RefSeq	ILMN_20932	NM_001964.2	NM_001964.2		31317226	NP_001955.1	870338	S	2664	CGTCTTGGTGCCTTTTGTGTGATGCGCCTTGCTGATGGCTTGACATGTGC	+	137804532-137804581	5q31.2c	The living contents of a cell; the matter contained within (but not including) the plasma membrane, usually taken to exclude large vacuoles and masses of secretory or ingested material. In eukaryotes it includes the nucleus and cytoplasm [goid 5622] [evidence IEA]; A membrane-bounded organelle of eukaryotic cells in which chromosomes are housed and replicated. In most cells, the nucleus contains …	Any process that stops, prevents or reduces the frequency, rate or extent of transcription from an RNA polymerase II promoter [goid 122] [evidence IEA]; Any process that modulates the frequency, rate or extent of DNA-dependent transcription [goid 6355] [evidence IEA]; The process by which a precursor cell type acquires characteristics of a more mature T-cell. A T cell is a type of lymphocyte whos…	The function of binding to a specific DNA sequence in order to modulate transcription. The transcription factor may or may not also interact selectively with a protein or macromolecular complex [goid 3700] [pmid 12560508] [evidence IDA]; Interacting selectively with zinc (Zn) ions [goid 8270] [evidence IEA]; Interacting selectively with any metal ion [goid 46872] [evidence IEA]	G0S30; AT225; TIS8; ZNF225; NGFI-A; KROX-24; ZIF-268	Homo sapiens
ILMN_1729188	NM_021175.2	HAMP	57817	1.09819	2.86114	-1.07544	1.11093	19	Homo sapiens hepcidin antimicrobial peptide (HAMP), mRNA.	HFE2B; LEAP1; LEAP-1; HEPC	Molecular function unclassified	Biological process unclassified	1050414	RefSeq	ILMN_25191	NM_021175.2	NM_021175.2		50541944	NP_066998.1	1050414	S	239	AAGGAGGCGAGACACCCACTTCCCCATCTGCATTTTCTGCTGCGGCTGCT	+	35775858-35775907	19q13.12a	The space external to the outermost structure of a cell. For cells without external protective or external encapsulating structures this refers to space outside of the plasma membrane. This term covers the host cell environment outside an intracellular parasite [goid 5576] [pmid 11034317] [evidence NAS]	The chemical reactions and pathways involving a xenobiotic compound, a compound foreign to living organisms. Used of chemical compounds, e.g. a xenobiotic chemical, such as a pesticide [goid 6805] [evidence IEA]; The regulation of the levels, transport, and metabolism of iron ions within a cell or between a cell and its external environment [goid 6879] [evidence IEA]; Any immune system process th…	The action characteristic of a hormone, any substance formed in very small amounts in one specialized organ or group of cells and carried (sometimes in the bloodstream) to another organ or group of cells in the same organism, upon which it has a specific regulatory action. The term was originally applied to agents with a stimulatory physiological action in vertebrate animals (as opposed to a chal…	HFE2B; LEAP1; LEAP-1; HEPC	Homo sapiens
ILMN_1902251	AA134590			-1.01859	2.86043	-1.19938	1.02952	20	zn90c01.r1 Stratagene lung carcinoma 937218 Homo sapiens cDNA clone IMAGE:565440 5, mRNA sequence				2680343	Unigene	ILMN_122524	Hs.570343		Hs.570343	1695587		2680343	S	479	ACCCACTGTTTCCCTGTGTTTCTGCCCAGTAGAAGGTTCCTGGATGTGCC	+	32064312-32064328:32064331-32064363						Homo sapiens
ILMN_3242900	NM_001040874.1	HIST2H2AA4	723790	1.05683	2.84725	1.9104	1.67914	1	Homo sapiens histone cluster 2, H2aa4 (HIST2H2AA4), mRNA.	H2A/R			4290148	RefSeq	ILMN_176512	NM_001040874.1	NM_001040874.1		106775677	NP_001035807.1	4290148	S	203	CTACATGGCTGCGGTCCTCGAGTATCTGACCGCCGAGATCCTGGAGCTGG	+	148089454-148089503	1q21.2a				H2A/R	Homo sapiens
ILMN_3223500	XM_001128866.2	LOC728903	728903	1.21986	2.82826	1.08956	1.44575	9	PREDICTED: Homo sapiens hypothetical LOC728903, transcript variant 1 (LOC728903), mRNA.				3940521	RefSeq	ILMN_179343	XM_001128866.2	XM_001128866.2		169180192	XP_001128866.1	3940521	A	2187	AAAATCGGGCCAGGTGCGATGGCTCACGCATGTAATCCCAGCACTTTGGG	+	46686350-46686399	9p11.2a					Homo sapiens
ILMN_2270845	NM_018093.1	WDR74	54663	1.09221	2.82817	1.23879	1.51463	11	Homo sapiens WD repeat domain 74 (WDR74), mRNA.	FLJ10439; FLJ21730	Select calcium binding protein -> Calmodulin related protein;Select calcium binding protein -> Annexin	Biological process unclassified	3840647	RefSeq	ILMN_21873	NM_018093.1	NM_018093.1		8922421	NP_060563.1	3840647	I	55	TTGAACCCGGGAGGCGGAGGTTGAGCAACTACACTGCGCTGCATCGGACT	-	62363682-62363707:62364126-62364149	11q12.3b	A membrane-bounded organelle of eukaryotic cells in which chromosomes are housed and replicated. In most cells, the nucleus contains all of the cell's chromosomes except the organellar chromosomes, and is the site of RNA synthesis and processing. In some species, or in specialized cell types, RNA metabolism or DNA replication may be absent [goid 5634] [evidence IEA]			FLJ10439; FLJ21730	Homo sapiens
ILMN_3181480	XM_001722366.1	FLJ36131	338999	1.21584	2.82699	1.03168	1.59832		PREDICTED: Homo sapiens hypothetical protein FLJ36131, transcript variant 2 (FLJ36131), mRNA.				3290537	RefSeq	ILMN_339209	XM_001722366.1	XM_001722366.1		169207818	XP_001722418.1	3290537	A	1532	GTAGCTCACGCCTGTAATCCTAGCAATTTGGGAGGCCGAGGTAAATGGAT								Homo sapiens
ILMN_2384745	NM_002780.3	PSG4	5672	2.45604	2.822	2.92009	6.7717	19	Homo sapiens pregnancy specific beta-1-glycoprotein 4 (PSG4), transcript variant 1, mRNA.	PSG9	Cell adhesion molecule -> CAM family adhesion molecule	Signal transduction -> Cell communication -> Cell adhesion-mediated signaling;Cell adhesion	4210500	RefSeq	ILMN_7967	NM_002780.3	NM_002780.3		47419898	NP_002771.2	4210500	A	1785	CATCTCAGGGGAAATGTGGCTCTCTCCATCTTGCATACAGGGCTCCCAAT	-	48388891-48388940	19q13.31a	The space external to the outermost structure of a cell. For cells without external protective or external encapsulating structures this refers to space outside of the plasma membrane. This term covers the host cell environment outside an intracellular parasite [goid 5576] [evidence NAS]	Reactions, triggered in response to the presence of a foreign body or the occurrence of an injury, which result in restriction of damage to the organism attacked or prevention/recovery from the infection caused by the attack [goid 6952] [evidence NAS]; The set of physiological processes that allow an embryo or foetus to develop within the body of a female animal. It covers the time from fertiliza…		PSG9	Homo sapiens
ILMN_1689552	NM_018379.3	FAM63A	55793	1.08649	2.81671	-1.06194	1.31648	1	Homo sapiens family with sequence similarity 63, member A (FAM63A), transcript variant 1, mRNA.	RP11-316M1.5; FLJ43504; FLJ11280	Molecular function unclassified	Biological process unclassified	2760156	RefSeq	ILMN_28794	NM_018379.3	NM_018379.3		94158672	NP_060849.2	2760156	S	2662	CCTTCCTGGGGTTTGGAAATAAAACTTCTGGCCGGGCACGGTGGCTCACT	-	149235922-149235971	1q21.2d				RP11-316M1.5; FLJ11280	Homo sapiens
ILMN_3294213	XR_017816.1	LOC401098	401098	1.07857	2.80771	-1.0127	1.57858		PREDICTED: Homo sapiens misc_RNA (LOC401098), miscRNA.				5490632	RefSeq	ILMN_169302	XR_017816.1	XR_017816.1		113415347		5490632	M	2377	AGCCGGAGTGGTGGCTCACACCTGTAGTCCCAGCTACTTGGAAGACTGAG			3q26.1a					Homo sapiens
ILMN_2061419	NR_001561.1	CYCSL1	157317	1.07359	2.79716	-1.08801	1.32858	6	Homo sapiens cytochrome c, somatic-like 1 (CYCSL1) on chromosome 6.	HS11; bA513I15.3; HCP15			6040670	RefSeq	ILMN_10377	NR_001561.1	NR_001561.1		33563332		6040670	S	303	GCACTTTGGGAGGCTGAGGCAGACAGATCACGAAGTCAGGAGATCGAGAC	+	34295498-34295547	6p21.31e				HS11; bA513I15.3; HCP15	Homo sapiens
ILMN_2175094	NM_198795.1	TDRD1	56165	1.16689	2.79146	1.00816	1.42999	10	Homo sapiens tudor domain containing 1 (TDRD1), mRNA.	FLJ21082	Nucleic acid binding -> Nuclease	Nucleoside, nucleotide and nucleic acid metabolism	7150184	RefSeq	ILMN_162663	NM_198795.1	NM_198795.1		38505160	NP_942090.1	7150184	S	3993	TTACTTAAAGGTACCGAAGGAAGGCCAGGTGCAGTGGCTCACGCCCAGCA	+	115967384-115967404:115968163-115968191	10q25.3a			Interacting selectively with any nucleic acid [goid 3676] [evidence IEA]; Interacting selectively with zinc (Zn) ions [goid 8270] [evidence IEA]	FLJ21082	Homo sapiens
ILMN_3301585	XR_038168.1	LOC730993	730993	1.07993	2.7811	-1.06462	1.28166		PREDICTED: Homo sapiens misc_RNA (LOC730993), miscRNA.		Molecular function unclassified	Biological process unclassified	7550487	RefSeq	ILMN_342750	XR_038168.1	XR_038168.1		169202646		7550487	M	162	AGGCTGAGGCGGGCAGATCACCTGACATCAGTTCAAGACCAGCTTGGCCA			11p15.4d					Homo sapiens
ILMN_3231550	XR_038705.1	LOC100131718	100131718	1.1115	2.77633	1.09103	1.39741		PREDICTED: Homo sapiens misc_RNA (LOC100131718), miscRNA.				3780494	RefSeq	ILMN_339454	XR_038705.1	XR_038705.1		169217652		3780494	I	578	GCCTGCAGTCACAGCTACTTGGGAGACTGAGGCAGGAGAATGGCGTGAAC			8p23.1a					Homo sapiens
ILMN_1780799	NM_001040092.1	ENPP2	5168	1.29412	2.76546	1.1202	1.56028	8	Homo sapiens ectonucleotide pyrophosphatase/phosphodiesterase 2 (ENPP2), transcript variant 2, mRNA.	NPP2; ATX; LysoPLD; ATX-X; PDNP2; PD-IALPHA; FLJ26803	Molecular function unclassified	Biological process unclassified	840678	RefSeq	ILMN_177018	NM_001040092.1	NM_001040092.1		91823601	NP_001035181.1	840678	S	2603	CCGAAAGACCAGCCGCAGCTACCCAGAAATCCTGACACTCAAGACATACC	-	120644354-120644403	8q24.12b	The space external to the outermost structure of a cell. For cells without external protective or external encapsulating structures this refers to space outside of the plasma membrane. This term covers the host cell environment outside an intracellular parasite [goid 5576] [evidence IEA]; The membrane surrounding a cell that separates the cell from its external environment. It consists of a phosp…	The chemical reactions and pathways, including anabolism and catabolism, by which living organisms transform chemical substances. Metabolic processes typically transform small molecules, but also include macromolecular processes such as DNA repair and replication, and protein synthesis and degradation [goid 8152] [evidence IEA]; The chemical reactions and pathways involving the phosphate group, t…	Interacting selectively with any nucleic acid [goid 3676] [evidence IEA]; Catalysis of a biochemical reaction at physiological temperatures. In biologically catalyzed reactions, the reactants are known as substrates, and the catalysts are naturally occurring macromolecular substances known as enzymes. Enzymes possess specific binding sites for substrates, and are usually composed wholly or largel…	ATX; LysoPLD; PDNP2; PD-IALPHA	Homo sapiens
ILMN_1777397	NM_002448.3	MSX1	4487	1.42112	2.75684	1.12659	1.30156	4	Homo sapiens msh homeobox 1 (MSX1), mRNA.	HOX7; HYD1	Transcription factor -> Homeobox transcription factor;Nucleic acid binding -> Other DNA-binding protein	Nucleoside, nucleotide and nucleic acid metabolism -> mRNA transcription -> mRNA transcription regulation;Developmental processes -> Mesoderm development -> Skeletal development	1010333	RefSeq	ILMN_166878	NM_002448.3	NM_002448.3		118582283	NP_002439.2	1010333	S	1424	GGTCCCCAGCAGAATTGACAGTTGAACAGAGCTAGAGGCCATGTCTCCTG	+	4865147-4865196	4p16.2a	A membrane-bounded organelle of eukaryotic cells in which chromosomes are housed and replicated. In most cells, the nucleus contains all of the cell's chromosomes except the organellar chromosomes, and is the site of RNA synthesis and processing. In some species, or in specialized cell types, RNA metabolism or DNA replication may be absent [goid 5634] [evidence IEA]	Any process that stops, prevents or reduces the frequency, rate or extent of transcription from an RNA polymerase II promoter [goid 122] [evidence IEA]; The process whose specific outcome is the progression of the skeleton over time, from its formation to the mature structure. The skeleton is the bony framework of the body in vertebrates (endoskeleton) or the hard outer envelope of insects (exosk…	The function of binding to a specific DNA sequence in order to modulate transcription. The transcription factor may or may not also interact selectively with a protein or macromolecular complex [goid 3700] [evidence IEA]; Interacting selectively with any protein or protein complex (a complex of two or more proteins that may include other nonprotein molecules) [goid 5515] [evidence IEA]; Any trans…	HOX7; HYD1; OFC5	Homo sapiens
ILMN_3249167	NR_002586.1	SNORA63	6043	1.43681	2.7546	1.30997	1.87104	3	Homo sapiens small nucleolar RNA, H/ACA box 63 (SNORA63), small nucleolar RNA.	RNU107; RNE3; E3; E3-2			4200711	RefSeq	ILMN_16598	NR_002586.1	NR_002586.1		77993357		4200711	S	86	CTGTCTGCTATTCTCCTGTAGCAGCCAGGGACGCTTGGTCTCATACATGT	+	186505173-186505222	3q27.3a				RNU107; RNE3; E3; E3-2	Homo sapiens
ILMN_2235745	NM_207672.1	GRIPAP1	56850	1.21659	2.75424	-1.27528	1.11659	X	Homo sapiens GRIP1 associated protein 1 (GRIPAP1), transcript variant 2, mRNA.	DKFZp434P0630; MGC126593; GRASP-1; KIAA1167; MGC126595	Molecular function unclassified	Biological process unclassified	6370682	RefSeq	ILMN_172137	NM_207672.1	NM_207672.1		46592999	NP_997555.1	6370682	I	2513	CGTCACCATTATAAATTCTTAGTTCAGGGCTGGGCGCGGTGGCTCATGCC	-	48834013-48834062	Xp11.23c	The part of a cell or its extracellular environment in which a gene product is located. A gene product may be located in one or more parts of a cell and its location may be as specific as a particular macromolecular complex, that is, a stable, persistent association of macromolecules that function together [goid 5575] [evidence ND ]; Small irregularly shaped intracellular vesicles to which endocy…	Any process specifically pertinent to the functioning of integrated living units: cells, tissues, organs, and organisms. A process is a collection of molecular events with a defined beginning and end [goid 8150] [evidence ND ]	Elemental activities, such as catalysis or binding, describing the actions of a gene product at the molecular level. A given gene product may exhibit one or more molecular functions [goid 3674] [evidence ND ]	DKFZp434P0630; MGC126593; GRASP-1; KIAA1167; MGC126595	Homo sapiens
ILMN_1872419	AW276479			1.07171	2.74823	-1.05505	1.20547	6	xr14b10.x1 NCI_CGAP_Lu28 Homo sapiens cDNA clone IMAGE:2760091 3, mRNA sequence				2030020	Unigene	ILMN_108014	Hs.544637		Hs.544637	6663509		2030020	S	337	CCCTTCCTAAAAAATTCTTCCAGTAGGCCGGGTGTGGTGGCTTATGCCTG	-	34824118-34824167						Homo sapiens
ILMN_1832656	AW578902			-1.05148	2.74102	1.14098	1.29655	6	RC2-CT0321-110100-013-c08 CT0321 Homo sapiens cDNA, mRNA sequence				1240239	Unigene	ILMN_83331	Hs.249957		Hs.249957	7253951		1240239	S	485	TGGGGAGAGCACAAGAGAGCCGTGACAGAGGAAGGGAGAGAGCACAGAGT	+	26361658-26361707						Homo sapiens
ILMN_2286014	NM_172097.1	CATSPER2	117155	1.0466	2.72671	1.00622	1.3788	15	Homo sapiens cation channel, sperm associated 2 (CATSPER2), transcript variant 4, mRNA.	MGC33346	Ion channel	Transport -> Ion transport -> Cation transport	2600273	RefSeq	ILMN_23478	NM_172097.1	NM_172097.1		26051226	NP_742095.1	2600273	I	1550	GCTCACGCCTGTAATCCCAGCACTTTGGGAAGCCGAGGGGGATGGGTCAT	-	43931698-43931747	15q15.3a	The membrane surrounding a cell that separates the cell from its external environment. It consists of a phospholipid bilayer and associated proteins [goid 5886] [evidence IEA]; A specialized eukaryotic organelle that consists of a filiform extrusion of the cell surface. Each cilium is bounded by an extrusion of the cytoplasmic membrane, and contains a regular longitudinal array of microtubules, a…	Cell motility due to movement of cilia or flagella [goid 1539] [evidence IEA]; The directed movement of charged atoms or small charged molecules into, out of, within or between cells [goid 6811] [evidence IEA]; The directed movement of calcium (Ca) ions into, out of, within or between cells [goid 6816] [evidence IEA]; The biological process whose specific outcome is the progression of a multicell…	Catalysis of the transmembrane transfer of an ion by a voltage-gated channel. An ion is an atom or group of atoms carrying an electric charge by virtue of having gained or lost one or more electrons [goid 5244] [evidence IEA]; Catalysis of facilitated diffusion of a calcium (by an energy-independent process) involving passage through a transmembrane aqueous pore or channel without evidence for a …	MGC33346	Homo sapiens
ILMN_2117569	NM_022774.1	DEM1	64789	1.19699	2.70457	-1.02315	1.31296	1	Homo sapiens defects in morphology 1 homolog (S. cerevisiae) (DEM1), mRNA.	FLJ21144; FLJ13183; FLJ11445	Molecular function unclassified	Biological process unclassified	3870450	RefSeq	ILMN_26136	NM_022774.1	NM_022774.1		12232456	NP_073611.1	3870450	S	1902	ACGAAAAACATAATACATGGCTGGGTGCGGTGGCACATGCCTGTAATCCC	+	40754500-40754549	1p34.2c				FLJ21144; FLJ13183; FLJ11445	Homo sapiens
ILMN_3298410	XM_001133026.1	LOC729120	729120	1.05803	2.70455	-1.00276	1.27062		PREDICTED: Homo sapiens hypothetical LOC729120 (LOC729120), mRNA.				2260161	RefSeq	ILMN_170629	XM_001133026.1	XM_001133026.1		113425621	XP_001133026.1	2260161	M	984	GGCCAAGGCGGGTGGATTGCCTGAGCTCAGGAGTTCAAGATCAGTCTGGA			15q21.3c					Homo sapiens
ILMN_3246801	NM_032317.2	DNAJC30	84277	1.10052	2.70276	1.10935	1.31736	7	Homo sapiens DnaJ (Hsp40) homolog, subfamily C, member 30 (DNAJC30), mRNA.	MGC12943			3440647	RefSeq	ILMN_30295	NM_032317.2	NM_032317.2		22538496	NP_115693.2	3440647	S	2083	GGTGGCTTGGTGTTCATGGTGGAGACTTGGTTCTTTACGCAGAGCAGGCT	-	73095649-73095698	7q11.23b		The process of assisting in the covalent and noncovalent assembly of single chain polypeptides or multisubunit complexes into the correct tertiary structure [goid 6457] [evidence IEA]	Interacting selectvely with a heat shock protein, any protein synthesized or activated in response to heat shock [goid 31072] [evidence IEA]; Interacting selectively with an unfolded protein [goid 51082] [evidence IEA]	MGC12943	Homo sapiens
ILMN_3274045	XM_001717158.1	LOC100130229	100130229	1.15204	2.68918	1.22493	1.65928	2	PREDICTED: Homo sapiens hypothetical protein LOC100130229 (LOC100130229), mRNA.		Molecular function unclassified	Biological process unclassified	2360390	RefSeq	ILMN_353228	XM_001717158.1	XM_001717158.1		169163518	XP_001717210.1	2360390	M	2444	GGGCGGATCATAAGGTCAGGCGTTCGAGACCAATATGGTGAAACCCCGTG	-	196742230-196742279	2q32.3e					Homo sapiens
ILMN_3237177	NM_139076.2	FAM175A	84142	1.10132	2.68542	-1.00557	1.49923	4	Homo sapiens family with sequence similarity 175, member A (FAM175A), mRNA.	ABRA1; FLJ13614; FLJ12642; FLJ11520			990332	RefSeq	ILMN_12182	NM_139076.2	NM_139076.2		109148530	NP_620775.2	990332	S	1577	GGCACAGTGGCTCACACCTGTAATCCCAGCACTTAGGGAAGACAAGTCAG	-	84602314-84602363	4q21.23a			Interacting selectively with any protein or protein complex (a complex of two or more proteins that may include other nonprotein molecules) [goid 5515] [pmid 17525340] [evidence IPI]	FLJ12642; FLJ11520	Homo sapiens
ILMN_2414436	NM_001017430.1	RBM3	5935	-1.0208	2.67461	1.27632	1.42051	X	Homo sapiens RNA binding motif (RNP1, RRM) protein 3 (RBM3), transcript variant 2, mRNA.	RNPL; IS1-RNPL	Nucleic acid binding -> Other RNA-binding protein	Biological process unclassified	4260162	RefSeq	ILMN_15994	NM_001017430.1	NM_001017430.1		63054839	NP_001017430.1	4260162	A	1757	TTTGCAAATTAAAAGTGGGGGCAGAGGTGGGCGGATCACCTGAGGTCAGG	+	48321648-48321697	Xp11.23d		Any process involved in the conversion of one or more primary RNA transcripts into one or more mature RNA molecules [goid 6396] [pmid 8634703] [evidence TAS]; The chemical reactions and pathways resulting in the formation of a protein. This is a ribosome-mediated process in which the information in messenger RNA (mRNA) is used to specify the sequence of amino acids in the protein [goid 6412] [evi…	Interacting selectively with any nucleic acid [goid 3676] [evidence IEA]; Interacting selectively with a nucleotide, any compound consisting of a nucleoside that is esterified with (ortho)phosphate or an oligophosphate at any hydroxyl group on the ribose or deoxyribose moiety [goid 166] [evidence IEA]; Interacting selectively with any nucleic acid [goid 3676] [evidence IEA]; Interacting selective…	RNPL; IS1-RNPL	Homo sapiens
ILMN_1677691	XM_940430.1	LOC648852	648852	1.06227	2.67382	1.02637	1.65593		PREDICTED: Homo sapiens hypothetical protein LOC648852 (LOC648852), mRNA.		Molecular function unclassified	Biological process unclassified	3310259	RefSeq	ILMN_46573	XM_940430.1	XM_940430.1		89025858	XP_945523.1	3310259	S	1862	GGCTCATGCCTGTAATCCCAGCATTTGGGTGGTCCAGTCATTACGATCAC								Homo sapiens
ILMN_2279834	NM_001007169.1	ZNF483	158399	-1.00263	2.66499	-1.06992	1.3318	9	Homo sapiens zinc finger protein 483 (ZNF483), transcript variant 2, mRNA.	ZKSCAN16	Transcription factor -> Zinc finger transcription factor -> KRAB box transcription factor;Transcription factor -> Zinc finger transcription factor -> Other zinc finger transcription factor	Nucleoside, nucleotide and nucleic acid metabolism -> mRNA transcription -> mRNA transcription regulation	4040360	RefSeq	ILMN_2224	NM_001007169.1	NM_001007169.1		55741869	NP_001007170.1	4040360	I	2125	GCCAGAAAGTATAAGCTAATACCCATCAGGCTGGGTGTGGTGGCTCACGC	+	113379637-113379686	9q31.3b	The living contents of a cell; the matter contained within (but not including) the plasma membrane, usually taken to exclude large vacuoles and masses of secretory or ingested material. In eukaryotes it includes the nucleus and cytoplasm [goid 5622] [evidence IEA]; A membrane-bounded organelle of eukaryotic cells in which chromosomes are housed and replicated. In most cells, the nucleus contains …	The synthesis of either RNA on a template of DNA or DNA on a template of RNA [goid 6350] [evidence IEA]; Any process that modulates the frequency, rate or extent of DNA-dependent transcription [goid 6355] [evidence IEA]; Any process that modulates the frequency, rate or extent of DNA-dependent transcription [goid 6355] [evidence IEA]; Any process that modulates the frequency, rate or extent of DN…	The function of binding to a specific DNA sequence in order to modulate transcription. The transcription factor may or may not also interact selectively with a protein or macromolecular complex [goid 3700] [evidence IEA]; Interacting selectively with zinc (Zn) ions [goid 8270] [evidence IEA]; Interacting selectively with any metal ion [goid 46872] [evidence IEA]; The function of binding to a spec…	ZKSCAN16	Homo sapiens
ILMN_3241626	NM_198179.2	QRFPR	84109	1.08556	2.65726	-1.03017	1.30944	4	Homo sapiens pyroglutamylated RFamide peptide receptor (QRFPR), mRNA.	SP9155; MGC149217; AQ27			4010736	RefSeq	ILMN_23290	NM_198179.2	NM_198179.2		157738684	NP_937822.2	4010736	S	1915	CCTTAAAAAAGCAACATGGAAGGCCAGGCACGGTGGCTCATGCCTGTAAT	-	122469629-122469678	4q27c				SP9155; MGC149217; AQ27	Homo sapiens
ILMN_2190779	NM_032177.2	PHAX	51808	1.22381	2.65375	-1.13793	1.29149	5	Homo sapiens phosphorylated adaptor for RNA export (PHAX), mRNA.	FLJ13193; PHAX	Nucleic acid binding -> Other RNA-binding protein	Biological process unclassified	6900014	RefSeq	ILMN_4659	NM_032177.2	NM_032177.2		66392145	NP_115553.2	6900014	S	1650	GGCAATTTTAAGGATAAAAACTAACATTGGCCAGGCACGGTGGCTCACGC	+	125960979-125961028	5q23.2e				FLJ13193; PHAX	Homo sapiens
ILMN_2263144	NM_001080501.1	MGC3196	79064	-1.20613	2.65012	-1.09919	1.20021		Homo sapiens hypothetical protein MGC3196 (MGC3196), mRNA.				4290132	RefSeq	ILMN_181711	NM_001080501.1	NM_001080501.1		122937441	NP_001073970.1	4290132	I	446	TTCCTTTGAAGCAGGTATCTTGCATGGCCCACCGGGGTGAAGTCCCTGCC			11q12.3b					Homo sapiens
ILMN_3260180	XM_001720720.1	FLJ25363	401082	1.13996	2.64931	-1.01791	1.48218		PREDICTED: Homo sapiens similar to hypothetical protein FLJ25976 (FLJ25363), mRNA.				130162	RefSeq	ILMN_341142	XM_001720720.1	XM_001720720.1		169165944	XP_001720772.1	130162	M	1441	CCACACTCCAGCCTGGGCGACAGACTGAGATTCTCATCCAGAGTCAAATT			3q13.13b					Homo sapiens
ILMN_3298124	XM_001715417.1	LOC728816	728816	1.1196	2.64827	-1.01484	1.45122	21	PREDICTED: Homo sapiens hypothetical LOC728816 (LOC728816), mRNA.				3440541	RefSeq	ILMN_336047	XM_001715417.1	XM_001715417.1		169215314	XP_001715469.1	3440541	M	482	TCCTGGGAGCCATGCAGCCTTGGTCAAGTCAGTTCCATCTTCCTGAGGCT	-	36820553-36820602	21q22.13a					Homo sapiens
ILMN_3228037	XR_039742.1	LOC729389	729389	1.09721	2.64803	-1.09417	1.05592		PREDICTED: Homo sapiens misc_RNA (LOC729389), miscRNA.				2630133	RefSeq	ILMN_348787	XR_039742.1	XR_039742.1		169213728		2630133	A	688	AGGAGGCTAAGAAGCACCAGGGACAAATCGTGAAGAGACGCAGACTGTCC			19p13.13c					Homo sapiens
ILMN_1679727	NM_004071.2	CLK1	1195	1.35753	2.64418	1.07397	1.67409	2	Homo sapiens CDC-like kinase 1 (CLK1), mRNA.	STY; CLK; CLK/STY	Kinase -> Protein kinase -> Non-receptor serine/threonine protein kinase	Protein metabolism and modification -> Protein modification -> Protein phosphorylation	3440138	RefSeq	ILMN_162592	NM_004071.2	NM_004071.2		67551260	NP_004062.2	3440138	A	1190	TTAGCCCTAGGGTGGTCCCAACCATGTGATGTCTGGAGCATAGGATGCAT	-	201428008-201428054:201429650-201429652	2q33.1e	A membrane-bounded organelle of eukaryotic cells in which chromosomes are housed and replicated. In most cells, the nucleus contains all of the cell's chromosomes except the organellar chromosomes, and is the site of RNA synthesis and processing. In some species, or in specialized cell types, RNA metabolism or DNA replication may be absent [goid 5634] [evidence IEA]	The process of introducing a phosphate group on to a protein [goid 6468] [evidence IEA]; The process of introducing a phosphate group on to a protein [goid 6468] [evidence IEA]; The multiplication or reproduction of cells, resulting in the expansion of a cell population [goid 8283] [pmid 1704889] [evidence TAS]	Interacting selectively with a nucleotide, any compound consisting of a nucleoside that is esterified with (ortho)phosphate or an oligophosphate at any hydroxyl group on the ribose or deoxyribose moiety [goid 166] [evidence IEA]; Catalysis of the reaction: ATP + a protein serine/threonine = ADP + protein serine/threonine phosphate [goid 4674] [evidence IEA]; Interacting selectively with ATP, aden…	STY; CLK; CLK/STY	Homo sapiens
ILMN_1784459	NM_002422.3	MMP3	4314	9.47053	2.6423	8.8532	13.0331	11	Homo sapiens matrix metallopeptidase 3 (stromelysin 1, progelatinase) (MMP3), mRNA.	STR1; STMY; MGC126102; STMY1; SL-1; MGC126103; MGC126104; MMP-3	Protease -> Metalloprotease;Extracellular matrix -> Other extracellular matrix	Protein metabolism and modification -> Proteolysis	7400400	RefSeq	ILMN_1300	NM_002422.3	NM_002422.3		73808272	NP_002413.1	7400400	S	1705	CCTTGTCACATAGAGTGATCTTTCCCAAGAGAAGGGGAAGCACTCGTGTG	-	102706601-102706650	11q22.2b	The space external to the outermost structure of a cell. For cells without external protective or external encapsulating structures this refers to space outside of the plasma membrane. This term covers the host cell environment outside an intracellular parasite [goid 5576] [evidence IEA]; A layer consisting mainly of proteins (especially collagen) and glycosaminoglycans (mostly as proteoglycans) …	The hydrolysis of a peptide bond or bonds within a protein [goid 6508] [pmid 3360803] [evidence TAS]; The chemical reactions and pathways, including anabolism and catabolism, by which living organisms transform chemical substances. Metabolic processes typically transform small molecules, but also include macromolecular processes such as DNA repair and replication, and protein synthesis and degrad…	Catalysis of the hydrolysis of internal, alpha-peptide bonds in a polypeptide chain by a mechanism in which water acts as a nucleophile, one or two metal ions hold the water molecule in place, and charged amino acid side chains are ligands for the metal ions [goid 4222] [pmid 3360803] [evidence TAS]; Interacting selectively with calcium ions (Ca2+) [goid 5509] [evidence IEA]; Catalysis of the hyd…	STR1; STMY; MGC126102; STMY1; SL-1; MGC126103; MGC126104; MMP-3	Homo sapiens
ILMN_1857081	AI539492			1.09584	2.6419	-1.14741	1.18077		te46f04.x1 Soares_NhHMPu_S1 Homo sapiens cDNA clone IMAGE:2089759 3, mRNA sequence				5820180	Unigene	ILMN_114192	Hs.560357		Hs.560357	4453627		5820180	S	213	GTCAACAGGCCGGGCACGGTGGCTCAGTTATTTCATCCTCAGCTGGGCTT								Homo sapiens
ILMN_1714335	NM_172037.2	RDH10	157506	1.21073	2.64041	1.04486	1.5507	8	Homo sapiens retinol dehydrogenase 10 (all-trans) (RDH10), mRNA.		Oxidoreductase -> Dehydrogenase;Oxidoreductase -> Reductase	Other metabolism	7050433	RefSeq	ILMN_15956	NM_172037.2	NM_172037.2		46048189	NP_742034.1	7050433	S	2236	GTGCCCTTTCCTCAGGAAGTTGCTGTGTTTCATTTCTTTGGATGGACTCT	+	74398847-74398896	8q21.11a	The irregular network of unit membranes, visible only by electron microscopy, that occurs in the cytoplasm of many eukaryotic cells. The membranes form a complex meshwork of tubular channels, which are often expanded into slitlike cavities called cisternae. The ER takes two forms, rough (or granular), with ribosomes adhering to the outer surface, and smooth (with no ribosomes attached) [goid 5783…	The series of events required for an organism to receive a visual stimulus, convert it to a molecular signal, and recognize and characterize the signal. Visual stimuli are detected in the form of photons and are processed to form an image [goid 7601] [pmid 12407145] [evidence IDA]; The process of removal or addition of one or more electrons with or without the concomitant removal or addition of a…	Catalysis of the reaction: retinol + NAD+ = retinal + NADH + H+ [goid 4745] [pmid 12407145] [evidence IDA]; The selective, often stoichiometric, interaction of a molecule with one or more specific sites on another molecule [goid 5488] [evidence IEA]; Catalysis of an oxidation-reduction (redox) reaction, a reversible chemical reaction in which the oxidation state of an atom or atoms within a molec…		Homo sapiens
ILMN_2312228	NM_000150.2	FUT6	2528	-1.02588	2.63737	1.00258	1.12697	19	Homo sapiens fucosyltransferase 6 (alpha (1,3) fucosyltransferase) (FUT6), transcript variant 1, mRNA.	FLJ40754; FT1A	Transferase -> Glycosyltransferase	Protein metabolism and modification -> Protein modification -> Protein glycosylation;Immunity and defense -> Other immune and defense	5420373	RefSeq	ILMN_180849	NM_000150.2	NM_000150.2		103472034	NP_000141.1	5420373	A	2826	CCAGATGTAATACTGCAAAGAAAACCGATGATGAGGCCGGGTGCGGTGGC	-	5830898-5830947	19p13.3b	A compound membranous cytoplasmic organelle of eukaryotic cells, consisting of flattened, ribosome-free vesicles arranged in a more or less regular stack. The Golgi apparatus differs from the endoplasmic reticulum in often having slightly thicker membranes, appearing in sections as a characteristic shallow semicircle so that the convex side (cis or entry face) abuts the endoplasmic reticulum, sec…	The addition of a sugar unit to a protein amino acid, e.g. the addition of glycan chains to proteins [goid 6486] [pmid 11698403] [evidence TAS]; The chemical reactions and pathways resulting in the breakdown of L-fucose (6-deoxy-Lgalactose) [goid 42355] [pmid 11698403] [evidence NAS]	Catalysis of the transfer of a glycosyl group from one compound (donor) to another (acceptor) [goid 16757] [evidence IEA]; Catalysis of the reaction: GDP-L-fucose + beta-D-galactosyl-(1,3)-N-acetyl-D-glucosaminyl-R = GDP + beta-D-galactosyl-(1,3)-[alpha-L-fucosyl-(1,4)]-N-acetyl-D-glucosaminyl-R [goid 17060] [evidence IEA]; Catalysis of the transfer of an L-fucosyl group from GDP-beta-L-fucose to…	FLJ40754; FT1A	Homo sapiens
ILMN_3251605	NM_017658.3	KLHL28	54813	1.16825	2.63209	1.03897	1.4991	14	Homo sapiens kelch-like 28 (Drosophila) (KLHL28), mRNA.	FLJ20081; BTBD5			3610358	RefSeq	ILMN_22112	NM_017658.3	NM_017658.3		118600986	NP_060128.2	3610358	S	4043	TGAAAGACTGTGGAAAATGATTTTAGGACGGGCGCAGTGGCTCACGCCTG	-	45395985-45396034	14q21.3a-q21.3b			Interacting selectively with any protein or protein complex (a complex of two or more proteins that may include other nonprotein molecules) [goid 5515] [evidence IEA]	FLJ20081	Homo sapiens
ILMN_1769013	NM_001671.2	ASGR1	432	1.85024	2.62958	1.59125	1.64556	17	Homo sapiens asialoglycoprotein receptor 1 (ASGR1), mRNA.	ASGPR; Hs.12056; CLEC4H1	Receptor -> Other receptor	Signal transduction -> Cell communication -> Cell adhesion-mediated signaling;Cell adhesion;Intracellular protein traffic -> Endocytosis -> Receptor mediated endocytosis;Immunity and defense -> Macrophage-mediated immunity;Immunity and defense -> Blood clotting	2370064	RefSeq	ILMN_17580	NM_001671.2	NM_001671.2		18426870	NP_001662.1	2370064	S	1165	GGGGAAGGATAGGGTGATGTTCCGAAGGTGAGGAGCTTGAAACCCGTGGC	-	7017542-7017591	17p13.1d	Penetrating at least one phospholipid bilayer of a plasma membrane. May also refer to the state of being buried in the bilayer with no exposure outside the bilayer [goid 5887] [pmid 10734069] [evidence TAS]; Double layer of lipid molecules that encloses all cells, and, in eukaryotes, many organelles; may be a single or double lipid bilayer; also includes associated proteins [goid 16020] [evidence…	The uptake of external materials by cells, utilizing receptors to ensure specificity of transport. A specific receptor on the cell surface binds tightly to the extracellular macromolecule (the ligand) that it recognizes; the plasma-membrane region containing the receptor-ligand complex then undergoes endocytosis, forming a transport vesicle containing the receptor-ligand complex and excluding mos…	Combining with an extracellular or intracellular messenger to initiate a change in cell activity [goid 4872] [evidence IEA]; The mediation of the endocytosis of plasma glycoproteins from which the terminal sialic acid residue on their complex carbohydrate moieties has been removed; recognizes the terminal galactose and N-acetylgalactosamine units; the complex of receptor and ligand is internalize…	ASGPR; Hs.12056; CLEC4H1	Homo sapiens
ILMN_2106656	NM_003666.2	BLZF1	8548	1.2414	2.62732	1.02299	1.37014	1	Homo sapiens basic leucine zipper nuclear factor 1 (BLZF1), mRNA.	JEM1; JEM-1; GOLGIN-45; MGC22497; JEM-1s	Molecular function unclassified	Transport	2940541	RefSeq	ILMN_21927	NM_003666.2	NM_003666.2		37622354	NP_003657.1	2940541	S	2021	GGGTATGTTAGAAAAACAAAAAGGAGGCTGGGCATGGTGGCTCATGCCTC	+	167632109-167632158	1q24.2b	A membrane-bounded organelle of eukaryotic cells in which chromosomes are housed and replicated. In most cells, the nucleus contains all of the cell's chromosomes except the organellar chromosomes, and is the site of RNA synthesis and processing. In some species, or in specialized cell types, RNA metabolism or DNA replication may be absent [goid 5634] [pmid 9129147] [evidence NAS]; All of the con…	Any process that modulates the frequency, rate or extent of cell growth [goid 1558] [pmid 9129147] [evidence NAS]; Any process that modulates the frequency, rate or extent of transcription from an RNA polymerase II promoter [goid 6357] [pmid 9129147] [evidence TAS]; The multiplication or reproduction of cells, resulting in the expansion of a cell population [goid 8283] [pmid 9129147] [evidence TA…	The function of binding to a specific DNA sequence in order to modulate transcription. The transcription factor may or may not also interact selectively with a protein or macromolecular complex [goid 3700] [pmid 9129147] [evidence NAS]; Interacting selectively with any protein or protein complex (a complex of two or more proteins that may include other nonprotein molecules) [goid 5515] [evidence …	GOLGIN-45; MGC22497; JEM1; JEM-1; JEM-1s	Homo sapiens
ILMN_2161286	NM_020704.1	FAM40B	57464	1.0938	2.62544	-1.0137	1.48901	7	Homo sapiens family with sequence similarity 40, member B (FAM40B), mRNA.		Molecular function unclassified	Biological process unclassified	6060577	RefSeq	ILMN_18452	NM_020704.1	NM_020704.1		55742704	NP_065755.1	6060577	S	4753	CTTCCAATTTGAGAACCCATGTATGGGTTGCAGTGAGCCGAGATCGTGCC	+	128915140-128915189	7q32.1a	The part of a cell or its extracellular environment in which a gene product is located. A gene product may be located in one or more parts of a cell and its location may be as specific as a particular macromolecular complex, that is, a stable, persistent association of macromolecules that function together [goid 5575] [evidence ND ]	Any process specifically pertinent to the functioning of integrated living units: cells, tissues, organs, and organisms. A process is a collection of molecular events with a defined beginning and end [goid 8150] [evidence ND ]	Elemental activities, such as catalysis or binding, describing the actions of a gene product at the molecular level. A given gene product may exhibit one or more molecular functions [goid 3674] [evidence ND ]		Homo sapiens
ILMN_3261345	XM_001721292.1	LOC100130053	100130053	1.05835	2.62413	1.0193	1.45052	10	PREDICTED: Homo sapiens hypothetical protein LOC100130053 (LOC100130053), mRNA.				4890519	RefSeq	ILMN_342212	XM_001721292.1	XM_001721292.1		169191375	XP_001721344.1	4890519	M	1928	GCTTGGGAGGAGGTTGCAGTGAGCTGAGATGGTGCCACTGCACTTTAGCC	+	15176975-15177024	10p13c					Homo sapiens
ILMN_3237623	NR_004391.1	RNY1	6084	1.10259	2.62202	-1.05658	1.83431	7	Homo sapiens RNA, Ro-associated Y1 (RNY1), small cytoplasmic RNA.	Y1; HY1			1010450	RefSeq	ILMN_352461	NR_004391.1	NR_004391.1		161087011		1010450	S	34	ATTGTTCACAGTCAGTTACAGATCGAACTCCTTGTTCTACTCTTTCCCCC	-	148684257-148684306					Y1; HY1	Homo sapiens
ILMN_1781867	NM_012184.4	FOXD4L1	200350	1.12382	2.60861	1.00768	1.39644	2	Homo sapiens forkhead box D4-like 1 (FOXD4L1), mRNA.	bA395L14.1; FOXD5	Transcription factor -> Other transcription factor;Nucleic acid binding	Carbohydrate metabolism;Nucleoside, nucleotide and nucleic acid metabolism -> mRNA transcription -> mRNA transcription regulation;Signal transduction -> Cell surface receptor mediated signal transduction -> Other receptor mediated signaling pathway;Signal transduction -> Cell communication;Sensory perception -> Vision;Developmental processes -> Embryogenesis;Developmental processes -> Anterior/po…	3390563	RefSeq	ILMN_3404	NM_012184.4	NM_012184.4		148743789	NP_036316.1	3390563	S	1673	AACCTTCGCAGGGCGTCAAGTCATCTTTTCTTGCCTTCGGCTGTGGCTTC	+	113974803-113974852	2q14.1a	A membrane-bounded organelle of eukaryotic cells in which chromosomes are housed and replicated. In most cells, the nucleus contains all of the cell's chromosomes except the organellar chromosomes, and is the site of RNA synthesis and processing. In some species, or in specialized cell types, RNA metabolism or DNA replication may be absent [goid 5634] [evidence IEA]	The synthesis of either RNA on a template of DNA or DNA on a template of RNA [goid 6350] [evidence IEA]; Any process that modulates the frequency, rate or extent of DNA-dependent transcription [goid 6355] [evidence IEA]	The function of binding to a specific DNA sequence in order to modulate transcription. The transcription factor may or may not also interact selectively with a protein or macromolecular complex [goid 3700] [evidence IEA]; Interacting selectively with DNA of a specific nucleotide composition, e.g. GC-rich DNA binding, or with a specific sequence motif or type of DNA e.g. promotor binding or rDNA b…	bA395L14.1	Homo sapiens
ILMN_2123559	NM_198549.1	FAM73A	374986	1.11821	2.60833	-1.00826	1.70256	1	Homo sapiens family with sequence similarity 73, member A (FAM73A), mRNA.	FLJ35093; DKFZp686M07166	Molecular function unclassified	Biological process unclassified	460564	RefSeq	ILMN_4385	NM_198549.1	NM_198549.1		38348383	NP_940951.1	460564	S	5021	GAGGCCCAAGTGGGCAGATAACCTGAGGTCAGGAGTTTGAGACCAGCCTA	+	78116427-78116476	1p31.1e	Double layer of lipid molecules that encloses all cells, and, in eukaryotes, many organelles; may be a single or double lipid bilayer; also includes associated proteins [goid 16020] [evidence IEA]; Penetrating at least one phospholipid bilayer of a membrane. May also refer to the state of being buried in the bilayer with no exposure outside the bilayer. When used to describe a protein, indicates …			FLJ35093; DKFZp686M07166	Homo sapiens
ILMN_2144426	NM_003516.2	HIST2H2AA3	8337	1.20306	2.59202	2.11062	1.75372	1	Homo sapiens histone cluster 2, H2aa3 (HIST2H2AA3), mRNA.	H2a-615; H2A; H2AFO; HIST2H2AA; H2A/q; H2A/O; H2A.2	Nucleic acid binding -> Histone	Nucleoside, nucleotide and nucleic acid metabolism -> Chromatin packaging and remodeling	1820592	RefSeq	ILMN_26733	NM_003516.2	NM_003516.2		21328454	NP_003507.1	1820592	S	478	GGCCCGCGTCTCGAAGGGGCACCTGTGAACTCAAAAGGCTCTTTTCAGAG	-	149813791-149813840	1q21.2a	A complex comprised of DNA wound around a multisubunit core and associated proteins, which forms the primary packing unit of DNA into higher order structures [goid 786] [evidence IEA]; A membrane-bounded organelle of eukaryotic cells in which chromosomes are housed and replicated. In most cells, the nucleus contains all of the cell's chromosomes except the organellar chromosomes, and is the site …	The aggregation, arrangement and bonding together of a nucleosome, the beadlike structural units of eukaryotic chromatin composed of histones and DNA [goid 6334] [evidence IEA]	Interacting selectively with DNA (deoxyribonucleic acid) [goid 3677] [evidence IEA]	H2a-615; H2A; H2AFO; HIST2H2AA; H2A/q; H2A/O; H2A.2	Homo sapiens
ILMN_1738482	NM_018097.1	CEP27	55142	1.14891	2.58696	1.09017	1.46041	15	Homo sapiens centrosomal protein 27kDa (CEP27), mRNA.	FLJ10460; C15orf25; HsT17025	Molecular function unclassified	Biological process unclassified	840551	RefSeq	ILMN_15131	NM_018097.1	NM_018097.1		8922429	NP_060567.1	840551	S	1256	AGTCATGATCACGCCACTGCGCTACAGCCTGGGCGACACAGTAAGACCCT	+	40646836-40646885	15q15.1d	A structure comprised of a core structure (in most organisms, a pair of centrioles) and peripheral material from which a microtubule-based structure, such as a spindle apparatus, is organized. Centrosomes occur close to the nucleus during interphase in many eukaryotic cells, though in animal cells it changes continually during the cell-division cycle [goid 5813] [pmid 14654843] [evidence IDA]			FLJ10460; C15orf25; HsT17025	Homo sapiens
ILMN_3239135	XM_001716455.1	LOC100132391	100132391	1.18548	2.58533	1.16246	1.52704	17	PREDICTED: Homo sapiens hypothetical protein LOC100132391 (LOC100132391), mRNA.				6130576	RefSeq	ILMN_339362	XM_001716455.1	XM_001716455.1		169210895	XP_001716507.1	6130576	S	1347	TCAAGCGTGGTGGCTCACGCCTGTAATCCAGCAATTTGGGAGGCCAAGGC	+	18686439-18686488	17p11.2e					Homo sapiens
ILMN_1756022	NM_003514.2	HIST1H2AM	8336	-1.02406	2.58327	1.01751	1.07767	6	Homo sapiens histone cluster 1, H2am (HIST1H2AM), mRNA.	H2AFN; H2A.1; dJ193B12.1; H2A/n	Nucleic acid binding -> Histone	Nucleoside, nucleotide and nucleic acid metabolism -> Chromatin packaging and remodeling	3120114	RefSeq	ILMN_26622	NM_003514.2	NM_003514.2		15718718	NP_003505.1	3120114	S	84	AACCCGCTCCTCTAGAGCTGGGCTCCAATTTCCTGTAGGACGAGTGCACC	-	27968809-27968858	6p22.1c				H2AFN; H2A.1; dJ193B12.1; H2A/n	Homo sapiens
ILMN_1809750	NM_198795.1	TDRD1	56165	1.16333	2.58228	-1.00615	1.3576	10	Homo sapiens tudor domain containing 1 (TDRD1), mRNA.	FLJ21082	Nucleic acid binding -> Nuclease	Nucleoside, nucleotide and nucleic acid metabolism	2470722	RefSeq	ILMN_162663	NM_198795.1	NM_198795.1		38505160	NP_942090.1	2470722	S	3989	TTTATTACTTAAAGGTACCGAAGGAAGGCCAGGTGCAGTGGCTCACGCCC	+	115967380-115967404:115968163-115968187	10q25.3a			Interacting selectively with any nucleic acid [goid 3676] [evidence IEA]; Interacting selectively with zinc (Zn) ions [goid 8270] [evidence IEA]	FLJ21082	Homo sapiens
ILMN_3243568	XM_001713758.1	LOC100131835	100131835	1.17574	2.5802	1.08014	1.37599		PREDICTED: Homo sapiens hypothetical protein LOC100131835 (LOC100131835), mRNA.				2320301	RefSeq	ILMN_344873	XM_001713758.1	XM_001713758.1		169194817	XP_001713810.1	2320301	S	2070	GAATTGCTTAAACCCAGGAGGCAAAGGCTGCAGTGAGCCGAGATCCCGCC								Homo sapiens
ILMN_2098446	NM_021127.1	PMAIP1	5366	1.43901	2.57663	1.29744	1.65304	18	Homo sapiens phorbol-12-myristate-13-acetate-induced protein 1 (PMAIP1), mRNA.	APR; NOXA	Molecular function unclassified	Oncogenesis	2750367	RefSeq	ILMN_25637	NM_021127.1	NM_021127.1		10863922	NP_066950.1	2750367	S	1770	CAGCCTAGAGGCAGCTATTTTACCATCTGGTATTTATGGTCTAATTTGTA	+	55722397-55722446	18q21.32b	A semiautonomous, self replicating organelle that occurs in varying numbers, shapes, and sizes in the cytoplasm of virtually all eukaryotic cells. It is notably the site of tissue respiration [goid 5739] [pmid 15705586] [evidence IDA]	The process by which cytochrome c is enabled to move from the mitochondrial intermembrane space into the cytosol, which is an early step in apoptosis and leads to caspase activation [goid 1836] [pmid 15705586] [evidence IDA]; A process that directly activates any of the steps required for cell death by apoptosis [goid 6917] [pmid 15705586] [evidence IDA]; Upregulation of the activity of a caspase…	Interacting selectively with any protein or protein complex (a complex of two or more proteins that may include other nonprotein molecules) [goid 5515] [pmid 15694340] [evidence IPI]; Interacting selectively with any protein or protein complex (a complex of two or more proteins that may include other nonprotein molecules) [goid 5515] [pmid 15901672] [evidence IPI]; Interacting selectively with an…	NOXA; APR	Homo sapiens
ILMN_2204909	NM_005431.1	XRCC2	7516	1.22844	2.57162	1.02368	1.23946	7	Homo sapiens X-ray repair complementing defective repair in Chinese hamster cells 2 (XRCC2), mRNA.	DKFZp781P0919	Nucleic acid binding -> DNA strand-pairing protein;Hydrolase	Nucleoside, nucleotide and nucleic acid metabolism -> DNA metabolism -> DNA repair;Nucleoside, nucleotide and nucleic acid metabolism -> DNA metabolism -> DNA recombination;Developmental processes -> Meiosis	4200605	RefSeq	ILMN_23276	NM_005431.1	NM_005431.1		4885656	NP_005422.1	4200605	S	2772	CAGCCATAAAAAGGAACAAGACTGACTGGGCGTGGTGGCTCATGCCTGTG	-	152343834-152343883	7q36.1e	A membrane-bounded organelle of eukaryotic cells in which chromosomes are housed and replicated. In most cells, the nucleus contains all of the cell's chromosomes except the organellar chromosomes, and is the site of RNA synthesis and processing. In some species, or in specialized cell types, RNA metabolism or DNA replication may be absent [goid 5634] [evidence IEA]	The process of restoring DNA after damage. Genomes are subject to damage by chemical and physical agents in the environment (e.g. UV and ionizing radiations, chemical mutagens, fungal and bacterial toxins, etc.) and by free radicals or alkylating agents endogenously generated in metabolism. DNA is also damaged because of errors during its replication. A variety of different DNA repair pathways ha…	Interacting selectively with DNA (deoxyribonucleic acid) [goid 3677] [evidence IEA]; Interacting selectively with ATP, adenosine 5'-triphosphate, a universally important coenzyme and enzyme regulator [goid 5524] [evidence IEA]; Catalysis of the reaction: ATP + H2O = ADP + phosphate in the presence of single- or double-stranded DNA; drives another reaction [goid 8094] [evidence IEA]	DKFZp781P0919	Homo sapiens
ILMN_3302499	XM_001722060.1	LOC730990	730990	1.04597	2.56147	-1.04829	1.40682		PREDICTED: Homo sapiens hypothetical LOC730990 (LOC730990), mRNA.				2060170	RefSeq	ILMN_344522	XM_001722060.1	XM_001722060.1		169215732	XP_001722112.1	2060170	M	39	CTCTGGAGGCTGGGGCAGAGAATTGCTTGAACCCAGTAGGCGGAGGTTGC			22q11.21f					Homo sapiens
ILMN_1719237	NR_003664.1	LOC389517	389517	1.07532	2.56006	1.03866	1.51584		Homo sapiens Williams Beuren syndrome chromosome region 19 pseudogene (LOC389517) on chromosome 7.	MGC131642; MGC48646			5690669	RefSeq	ILMN_307371	NR_003664.1	NR_003664.1		153792721		5690669	S	8908	TCACAGTCCAGGAGCATTTGAAGGCACAGTGCAGGGGCTCAGATTGGCAC			7q11.23a					Homo sapiens
ILMN_1673566	NM_006988.3	ADAMTS1	9510	2.26552	2.55949	1.22918	2.29986	21	Homo sapiens ADAM metallopeptidase with thrombospondin type 1 motif, 1 (ADAMTS1), mRNA.	KIAA1346; C3-C5; METH1	Protease -> Metalloprotease	Protein metabolism and modification -> Proteolysis;Signal transduction -> Cell communication -> Cell adhesion-mediated signaling;Signal transduction -> Cell communication -> Extracellular matrix protein-mediated signaling;Developmental processes -> Fertilization;Developmental processes -> Ectoderm development -> Neurogenesis;Developmental processes -> Mesoderm development -> Skeletal development;…	6900086	RefSeq	ILMN_11081	NM_006988.3	NM_006988.3		50845383	NP_008919.3	6900086	S	4239	GCCGGAACAAAAATGAGGTGTGTAGAACAGGGTCCCACAGGTTTGGGGAC	-	28208968-28209017	21q21.3a	The space external to the outermost structure of a cell. For cells without external protective or external encapsulating structures this refers to space outside of the plasma membrane. This term covers the host cell environment outside an intracellular parasite [goid 5576] [evidence IEA]; A layer consisting mainly of proteins (especially collagen) and glycosaminoglycans (mostly as proteoglycans) …	The hydrolysis of a peptide bond or bonds within a protein [goid 6508] [evidence IEA]; Any series of molecular signals generated as a consequence of an integrin binding to one of its physiological ligands [goid 7229] [pmid 8995297] [evidence TAS]; Any process that stops, prevents or reduces the rate or extent of cell proliferation [goid 8285] [pmid 10438512] [evidence TAS]	Catalysis of the hydrolysis of internal, alpha-peptide bonds in a polypeptide chain by a mechanism in which water acts as a nucleophile, one or two metal ions hold the water molecule in place, and charged amino acid side chains are ligands for the metal ions [goid 4222] [evidence IEA]; Catalysis of the incorporation of one atom from molecular oxygen into a compound and the reduction of the other …	KIAA1346; C3-C5; METH1	Homo sapiens
ILMN_1726815	NM_003534.2	HIST1H3G	8355	-1.23946	2.55825	-1.04341	1.12528	6	Homo sapiens histone cluster 1, H3g (HIST1H3G), mRNA.	H3FH; H3/h	Nucleic acid binding -> Histone	Nucleoside, nucleotide and nucleic acid metabolism -> Chromatin packaging and remodeling	510441	RefSeq	ILMN_29118	NM_003534.2	NM_003534.2		21264570	NP_003525.1	510441	S	387	CCGCATTCGTGGGGAGAGAGCGTAGAGGTTTCCGGGCAGTAATTCTATCC	-	26379155-26379180:26379181-26379204	6p22.1d				H3FH; H3/h	Homo sapiens
ILMN_1721349	NM_032121.4	MAGT1	84061	1.13132	2.549	-1.10213	1.43339	X	Homo sapiens magnesium transporter 1 (MAGT1), mRNA.	RP11-217H1.1; OST3B; IAP; bA217H1.1; PRO0756; DKFZp564K142; MGC64926; FLJ14726	Transferase -> Glycosyltransferase	Protein metabolism and modification -> Protein modification	3190626	RefSeq	ILMN_25069	NM_032121.4	NM_032121.4		141801933	NP_115497.3	3190626	S	2092	GATATGAAAATTGGCTGGGCTTGGTGGCTCATGCCTGTGGTCCTAGCTAC	-	76970259-76970308	Xq21.1a	The irregular network of unit membranes, visible only by electron microscopy, that occurs in the cytoplasm of many eukaryotic cells. The membranes form a complex meshwork of tubular channels, which are often expanded into slitlike cavities called cisternae. The ER takes two forms, rough (or granular), with ribosomes adhering to the outer surface, and smooth (with no ribosomes attached) [goid 5783…	The posttranslational glycosylation of protein via the N4 atom of peptidyl-asparagine forming N4-glycosyl-L-asparagine; the most common form is N-acetylglucosaminyl asparagine; N-acetylgalactosaminyl asparagine also occurs; this modification typically occurs in extracellular peptides with an N-X-(ST) motif. Partial modification has been observed to occur with cysteine, rather than serine or threo…	Catalysis of the reaction: dolichyl diphosphooligosaccharide + protein L-asparagine = dolichyl diphosphate + a glycoprotein with the oligosaccharide chain attached by glycosylamine linkage to protein L-asparagine [goid 4579] [pmid 12887896] [evidence TAS]	RP11-217H1.1; bA217H1.1; PRO0756; MGC64926; FLJ14726	Homo sapiens
ILMN_1784554	XM_936461.1	LOC647389	647389	1.02631	2.54535	-1.01202	1.2551		PREDICTED: Homo sapiens hypothetical protein LOC647389 (LOC647389), mRNA.				2900079	RefSeq	ILMN_32472	XM_936461.1	XM_936461.1		89040690	XP_941554.1	2900079	S	837	AAATCAAAACTACTATGAGGCCGGGCACAGTGGCTCACGCTTGTGGTCTC								Homo sapiens
ILMN_2334242	NM_004379.2	CREB1	1385	1.15195	2.54142	-1.06192	1.26417	2	Homo sapiens cAMP responsive element binding protein 1 (CREB1), transcript variant A, mRNA.	MGC9284; CREB	Transcription factor -> CREB transcription factor;Nucleic acid binding	Nucleoside, nucleotide and nucleic acid metabolism -> mRNA transcription -> mRNA transcription regulation;Signal transduction;Neuronal activities;Developmental processes -> Ectoderm development -> Neurogenesis	7510470	RefSeq	ILMN_4653	NM_004379.2	NM_004379.2		22219459	NP_004370.1	7510470	A	2645	TGTTAGGTTATAATTTCTCATTTGGAGCCGGGCGCAGTGGCTCACGCCTG	+	208171507-208171556	2q33.3c	A membrane-bounded organelle of eukaryotic cells in which chromosomes are housed and replicated. In most cells, the nucleus contains all of the cell's chromosomes except the organellar chromosomes, and is the site of RNA synthesis and processing. In some species, or in specialized cell types, RNA metabolism or DNA replication may be absent [goid 5634] [evidence IEA]; A membrane-bounded organelle …	Any process that modulates the frequency, rate or extent of DNA-dependent transcription [goid 6355] [evidence IEA]; The process of introducing a phosphate group on to a protein [goid 6468] [pmid 8798441] [evidence IDA]; The cascade of processes by which a signal interacts with a receptor, causing a change in the level or activity of a second messenger or other downstream target, and ultimately ef…	The function of binding to a specific DNA sequence in order to modulate transcription. The transcription factor may or may not also interact selectively with a protein or macromolecular complex [goid 3700] [evidence IEA]; The function of binding to a specific DNA sequence in order to modulate transcription. The transcription factor may or may not also interact selectively with a protein or macrom…	MGC9284; CREB	Homo sapiens
ILMN_2073543	NM_016400.2	C15orf63	25764	1.20813	2.5397	1.02701	1.5083	15	Homo sapiens chromosome 15 open reading frame 63 (C15orf63), mRNA.	HSPC136	Molecular function unclassified	Biological process unclassified	6660332	RefSeq	ILMN_27741	NM_016400.2	NM_016400.2		21361540	NP_057484.3	6660332	S	1152	CGTCTCCACTGAAAATAGAAAAATTAGCTGGGCATGGTGGTGGGCGCCTA	+	41881882-41881931	15q15.3b				HSPC136	Homo sapiens
ILMN_2285713	NM_018319.3	TDP1	55775	1.19215	2.53898	1.1318	1.45182	14	Homo sapiens tyrosyl-DNA phosphodiesterase 1 (TDP1), transcript variant 1, mRNA.	FLJ11090; MGC104252	Hydrolase -> Phosphodiesterase	Nucleoside, nucleotide and nucleic acid metabolism -> DNA metabolism -> DNA repair	2060110	RefSeq	ILMN_166533	NM_018319.3	NM_018319.3		57242803	NP_060789.2	2060110	I	85	CTGTATTAAAAAGGCAAATCGAAGGCCGGGCGCGGTGACTCACGCCTGTC	+	89492690-89492739	14q32.11a	A membrane-bounded organelle of eukaryotic cells in which chromosomes are housed and replicated. In most cells, the nucleus contains all of the cell's chromosomes except the organellar chromosomes, and is the site of RNA synthesis and processing. In some species, or in specialized cell types, RNA metabolism or DNA replication may be absent [goid 5634] [pmid 10521354] [evidence NAS]; All of the co…	The process of restoring DNA after damage. Genomes are subject to damage by chemical and physical agents in the environment (e.g. UV and ionizing radiations, chemical mutagens, fungal and bacterial toxins, etc.) and by free radicals or alkylating agents endogenously generated in metabolism. DNA is also damaged because of errors during its replication. A variety of different DNA repair pathways ha…	Catalysis of the hydrolysis of ester linkages within nucleic acids by removing nucleotide residues from the 3' or 5' end [goid 4527] [evidence IEA]; Catalysis of the hydrolysis of various bonds, e.g. C-O, C-N, C-C, phosphoric anhydride bonds, etc. Hydrolase is the systematic name for any enzyme of EC class 3 [goid 16787] [evidence IEA]; Catalysis of the hydrolysis of covalent intermediates (in DN…	FLJ11090; MGC104252	Homo sapiens
ILMN_2078724	NM_032374.2	C14orf153	84334	1.19308	2.53882	1.0846	1.30054	14	Homo sapiens chromosome 14 open reading frame 153 (C14orf153), mRNA.	Apop-1; MGC2562; APOP1	Molecular function unclassified	Biological process unclassified	7160747	RefSeq	ILMN_181362	NM_032374.2	NM_032374.2		39725653	NP_115750.1	7160747	S	2181	TGTAATTAAGATTATTCTGGCCAGGTGCGGTGGCTCACGCCTATAATCCC	+	103127967-103128016	14q32.33a	The space external to the outermost structure of a cell. For cells without external protective or external encapsulating structures this refers to space outside of the plasma membrane. This term covers the host cell environment outside an intracellular parasite [goid 5576] [evidence IEA]; A semiautonomous, self replicating organelle that occurs in varying numbers, shapes, and sizes in the cytopla…	Any process induced by intracellular signals that directly activates any of the steps required for cell death by apoptosis [goid 8629] [evidence IEA]		Apop-1; MGC2562; APOP1	Homo sapiens
ILMN_1738401	NM_001453.1	FOXC1	2296	1.24556	2.53822	1.28603	1.49748	6	Homo sapiens forkhead box C1 (FOXC1), mRNA.	FREAC3; FKHL7; IHG1; ARA; IRID1; IGDA	Transcription factor -> Other transcription factor;Nucleic acid binding	Carbohydrate metabolism;Nucleoside, nucleotide and nucleic acid metabolism -> mRNA transcription -> mRNA transcription regulation;Signal transduction -> Cell surface receptor mediated signal transduction -> Other receptor mediated signaling pathway;Signal transduction -> Cell communication;Sensory perception -> Vision;Developmental processes -> Embryogenesis;Developmental processes -> Anterior/po…	2760079	RefSeq	ILMN_23624	NM_001453.1	NM_001453.1		4503734	NP_001444.1	2760079	S	1601	CTTCCAGCCAGTCTCTGTACCGCACGTCCGGAGCTTTCGTCTACGACTGT	+	1557280-1557329	6p25.3a	A membrane-bounded organelle of eukaryotic cells in which chromosomes are housed and replicated. In most cells, the nucleus contains all of the cell's chromosomes except the organellar chromosomes, and is the site of RNA synthesis and processing. In some species, or in specialized cell types, RNA metabolism or DNA replication may be absent [goid 5634] [pmid 16449236] [evidence IDA]; A membrane-bo…	The process whose specific outcome is the progression of the skeleton over time, from its formation to the mature structure. The skeleton is the bony framework of the body in vertebrates (endoskeleton) or the hard outer envelope of insects (exoskeleton or dermoskeleton) [goid 1501] [evidence IEA]; The formation of bone or of a bony substance, or the conversion of fibrous tissue or of cartilage in…	Functions to initiate or regulate RNA polymerase II transcription by binding an enhancer region of DNA [goid 3705] [evidence IEA]; Interacting selectively with a transcription factor, any protein required to initiate or regulate transcription [goid 8134] [pmid 15684392] [evidence IPI]; The function of causing local conformational micropolymorphism of DNA in which the original B-DNA structure is o…	FREAC3; FKHL7; IHG1; ARA; IRID1; IGDA	Homo sapiens
ILMN_2212823	NM_032679.1	ZNF577	84765	1.22905	2.53711	1.1054	1.64109	19	Homo sapiens zinc finger protein 577 (ZNF577), mRNA.	MGC4400	Transcription factor -> Zinc finger transcription factor -> KRAB box transcription factor	Biological process unclassified	6660487	RefSeq	ILMN_5838	NM_032679.1	NM_032679.1		14249251	NP_116068.1	6660487	S	2918	TAAATTAACCTACCTGGCCAGGCACAGTGGCTCACACCTGTAATCTCAGC	-	57066446-57066495	19q13.33e	The living contents of a cell; the matter contained within (but not including) the plasma membrane, usually taken to exclude large vacuoles and masses of secretory or ingested material. In eukaryotes it includes the nucleus and cytoplasm [goid 5622] [evidence IEA]; A membrane-bounded organelle of eukaryotic cells in which chromosomes are housed and replicated. In most cells, the nucleus contains …	The synthesis of either RNA on a template of DNA or DNA on a template of RNA [goid 6350] [evidence IEA]; Any process that modulates the frequency, rate or extent of DNA-dependent transcription [goid 6355] [evidence IEA]	Interacting selectively with DNA (deoxyribonucleic acid) [goid 3677] [evidence IEA]; Interacting selectively with zinc (Zn) ions [goid 8270] [evidence IEA]; Interacting selectively with any metal ion [goid 46872] [evidence IEA]	MGC4400	Homo sapiens
ILMN_1651278	NM_024700.2	SNIP1	79753	1.37093	2.52215	1.17136	1.71266	1	Homo sapiens Smad nuclear interacting protein 1 (SNIP1), mRNA.	RP3-423B22.3; dJ423B22.2; FLJ12553	Molecular function unclassified	Nucleoside, nucleotide and nucleic acid metabolism	2690270	RefSeq	ILMN_179658	NM_024700.2	NM_024700.2		21314719	NP_078976.2	2690270	S	2230	CCCAAGGTTGGAAAGCAGGGGAATTTCCCAGTGTCCTAGTTTTCCACCAG	-	38002333-38002382	1p34.3c	A membrane-bounded organelle of eukaryotic cells in which chromosomes are housed and replicated. In most cells, the nucleus contains all of the cell's chromosomes except the organellar chromosomes, and is the site of RNA synthesis and processing. In some species, or in specialized cell types, RNA metabolism or DNA replication may be absent [goid 5634] [evidence IEA]	Any process that modulates the frequency, rate or extent of DNA-dependent transcription [goid 6355] [evidence IEA]; A series of reactions initiated by the activation of the transcription factor NF-kappaB. NF-kappaB is sequestered by the inhibitor I-kappaB, and is released when I-kappaB is phosphorylated by activated I-kappaB kinase [goid 7249] [evidence IEA]	Interacting selectively with any protein or protein complex (a complex of two or more proteins that may include other nonprotein molecules) [goid 5515] [pmid 17157259] [evidence IPI]	RP3-423B22.3; dJ423B22.2; FLJ12553	Homo sapiens
ILMN_3213185	XM_939733.2	LOC645452	645452	1.13768	2.52079	1.13976	1.54278		PREDICTED: Homo sapiens similar to hCG1782414 (LOC645452), mRNA.				1230370	RefSeq	ILMN_43285	XM_939733.2	XM_939733.2		113417945	XP_944826.1	1230370	A	1	TAAGCCGGTCATGGTGATGCATGTCTGTAGTCCCAGCTACTCAGGAGGCT			6p22.2a					Homo sapiens
ILMN_1742163	NM_001013716.1	LOC441087	441087	1.39742	2.51982	-1.14597	-1.08432	5	Homo sapiens hypothetical gene supported by AK125735 (LOC441087), mRNA.				7100307	RefSeq	ILMN_19369	NM_001013716.1	NM_001013716.1		61966880	NP_001013738.1	7100307	S	820	TTGGTTTGAAAATACTTGGAGAGGCCGGGTGTGGTGGCTCACGCCTGTGG	+	75064202-75064251	5q13.3c					Homo sapiens
ILMN_3194248	XR_037837.1	LOC100129539	100129539	1.46994	2.51794	1.03489	1.28663		PREDICTED: Homo sapiens misc_RNA (LOC100129539), miscRNA.				1940152	RefSeq	ILMN_350336	XR_037837.1	XR_037837.1		169209375		1940152	A	15	CTCAGGGTCAGCCGAATGCCTGAGAGGCCGGACAGGCCCAAAGGCAGGGT			15q11.2b					Homo sapiens
ILMN_2288483	NM_032898.2	C3orf34	84984	1.29766	2.51282	-1.0506	1.2627	3	Homo sapiens chromosome 3 open reading frame 34 (C3orf34), mRNA.	MGC14126	Molecular function unclassified	Biological process unclassified	1850040	RefSeq	ILMN_21898	NM_032898.2	NM_032898.2		34147444	NP_116287.1	1850040	I	1052	ATCTGCCTTTAAGGAGCTTACAATCATGCCGGGTGCGGTGGCTCACGCCT	-	197918574-197918623	3q29g				MGC14126	Homo sapiens
ILMN_1810191	NM_003706.1	PLA2G4C	8605	1.49758	2.50968	1.21548	1.54972	19	Homo sapiens phospholipase A2, group IVC (cytosolic, calcium-independent) (PLA2G4C), mRNA.	CPLA2-gamma; DKFZp586C0423	Hydrolase -> Lipase -> Phospholipase	Lipid, fatty acid and steroid metabolism -> Phospholipid metabolism;Cell proliferation and differentiation	1990672	RefSeq	ILMN_29328	NM_003706.1	NM_003706.1		4505850	NP_003697.1	1990672	S	2265	TGCCTTCCACTGCTCCTTTATGACTGCACTTCTAGCCAGTAGCTCTGCAC	-	53243026-53243075	19q13.32c	That part of the cytoplasm that does not contain membranous or particulate subcellular components [goid 5829] [pmid 10085124] [evidence TAS]; Double layer of lipid molecules that encloses all cells, and, in eukaryotes, many organelles; may be a single or double lipid bilayer; also includes associated proteins [goid 16020] [pmid 10085124] [evidence TAS]	The immediate defensive reaction (by vertebrate tissue) to infection or injury caused by chemical or physical agents. The process is characterized by local vasodilation, extravasation of plasma into intercellular spaces and accumulation of white blood cells and macrophages [goid 6954] [pmid 10085124] [evidence NAS]; A series of reactions within the cell that occur as a result of a single trigger …	Interacting selectively with phospholipids, a class of lipids containing phosphoric acid as a mono- or diester [goid 5543] [pmid 10085124] [evidence NAS]; Catalysis of the hydrolysis of various bonds, e.g. C-O, C-N, C-C, phosphoric anhydride bonds, etc. Hydrolase is the systematic name for any enzyme of EC class 3 [goid 16787] [evidence IEA]; Catalysis of the reaction: phosphatidylcholine + H2O =…	CPLA2-gamma; DKFZp586C0423	Homo sapiens
ILMN_1770228	NM_021013.3	KRT34	3885	3.98284	2.5026	2.28301	3.65293	17	Homo sapiens keratin 34 (KRT34), mRNA.	KRTHA4; HA4; hHa4; Ha-4	Cytoskeletal protein -> Intermediate filament;Miscellaneous function -> Structural protein	Cell structure and motility -> Cell structure	3710168	RefSeq	ILMN_26396	NM_021013.3	NM_021013.3		14917118	NP_066293.2	3710168	S	1492	CATCATCAACTTCCAATGTCTGGACAACTCCTTCCTGTTGAGGGTCGAGC	-	39534092-39534141	17q21.2b	A cytoskeletal structure that forms a distinct elongated structure, characteristically 10 nm in diameter, that occurs in the cytoplasm of eukaryotic cells. Intermediate filaments form a fibrous system, composed of chemically heterogeneous subunits and involved in mechanically integrating the various components of the cytoplasmic space. Intermediate filaments may be divided into five chemically di…	The process whose specific outcome is the progression of the epidermis over time, from its formation to the mature structure. The epidermis is the outer epithelial layer of a plant or animal, it may be a single layer that produces an extracellular material (e.g. the cuticle of arthropods) or a complex stratified squamous epithelium, as in the case of many vertebrate species [goid 8544] [pmid 9756…	The action of a molecule that contributes to the structural integrity of a complex or assembly within or outside a cell [goid 5198] [pmid 9756910] [evidence NAS]; Interacting selectively with any protein or protein complex (a complex of two or more proteins that may include other nonprotein molecules) [goid 5515] [pmid 17353931] [evidence IPI]; The action of a molecule that contributes to the str…	KRTHA4; HA4; hHa4; Ha-4	Homo sapiens
ILMN_1870457	AA744250			1.14159	2.49772	-1.0205	1.10242	X	ny62g05.s1 NCI_CGAP_GCB1 Homo sapiens cDNA clone IMAGE:1282904 3, mRNA sequence				6060402	Unigene	ILMN_123922	Hs.571741		Hs.571741	2785000		6060402	S	189	CACTGGCTGGGTATGGTGGCTCACGCCCCATTTACTTTTTAGCAACAATG	+	108833531-108833552:108835879-108835906						Homo sapiens
ILMN_1713706	NM_152411.2	ZNF786	136051	1.06243	2.49041	-1.0254	1.36322	7	Homo sapiens zinc finger protein 786 (ZNF786), mRNA.	DKFZp762I137; MGC156120	Transcription factor -> Zinc finger transcription factor -> KRAB box transcription factor	Biological process unclassified	780189	RefSeq	ILMN_6379	NM_152411.2	NM_152411.2		142352124	NP_689624.1	780189	S	3091	TGGGAGGATCGCCTGAGCCCAGGGAGGTCAAGGCTGCAGTGAGCAATGAT	-	148397711-148397760	7q36.1a	The living contents of a cell; the matter contained within (but not including) the plasma membrane, usually taken to exclude large vacuoles and masses of secretory or ingested material. In eukaryotes it includes the nucleus and cytoplasm [goid 5622] [evidence IEA]; A membrane-bounded organelle of eukaryotic cells in which chromosomes are housed and replicated. In most cells, the nucleus contains …	The synthesis of either RNA on a template of DNA or DNA on a template of RNA [goid 6350] [evidence IEA]; Any process that modulates the frequency, rate or extent of DNA-dependent transcription [goid 6355] [evidence IEA]	Interacting selectively with DNA (deoxyribonucleic acid) [goid 3677] [evidence IEA]; Interacting selectively with zinc (Zn) ions [goid 8270] [evidence IEA]; Interacting selectively with any metal ion [goid 46872] [evidence IEA]	DKFZp762I137; MGC156120	Homo sapiens
ILMN_1652533	NM_001029950.1	DKFZp434K191	29797	-1.00226	2.48866	1.13427	1.65014	22	Homo sapiens hypothetical protein DKFZp434K191 (DKFZp434K191), mRNA.		Molecular function unclassified	Biological process unclassified	3360273	RefSeq	ILMN_28495	NM_001029950.1	NM_001029950.1		71480116	NP_001025121.1	3360273	S	4795	GAGCGGAGATCGCCCCACTACACTCCAGCCTGGTCAACAGAAACAAAAAA	+	17227437-17227477	22q11.21f					Homo sapiens
ILMN_1682034	NM_012259.1	HEY2	23493	1.17132	2.48851	1.24888	1.60272	6	Homo sapiens hairy/enhancer-of-split related with YRPW motif 2 (HEY2), mRNA.	GRL; HERP1	Transcription factor -> Basic helix-loop-helix transcription factor;Nucleic acid binding	Nucleoside, nucleotide and nucleic acid metabolism -> mRNA transcription -> mRNA transcription regulation;Developmental processes -> Ectoderm development -> Neurogenesis	2350685	RefSeq	ILMN_10499	NM_012259.1	NM_012259.1		6912413	NP_036391.1	2350685	S	1125	ACCTCTGCACCCTGAAGGTAGCCATACAGATGCCGACAGATCCACAAAGG	+	126122702-126122751	6q22.31e	A membrane-bounded organelle of eukaryotic cells in which chromosomes are housed and replicated. In most cells, the nucleus contains all of the cell's chromosomes except the organellar chromosomes, and is the site of RNA synthesis and processing. In some species, or in specialized cell types, RNA metabolism or DNA replication may be absent [goid 5634] [evidence IEA]; A membrane-bounded organelle …	Any process that modulates the frequency, rate or extent of DNA-dependent transcription [goid 6355] [evidence IEA]; The series of molecular signals initiated by binding of an extracellular ligand to a Notch receptor on the surface of the target cell [goid 7219] [evidence IEA]; The biological process whose specific outcome is the progression of a multicellular organism over time from an initial co…	The function of binding to a specific DNA sequence in order to modulate transcription. The transcription factor may or may not also interact selectively with a protein or macromolecular complex [goid 3700] [pmid 10415358] [evidence TAS]; Interacting selectively with DNA (deoxyribonucleic acid) [goid 3677] [evidence IEA]; Interacting selectively with any protein or protein complex (a complex of tw…	GRL; HERP1	Homo sapiens
ILMN_1697056	XR_016591.1	FAM90A6P	389618	1.14981	2.48836	1.04405	1.42829	8	PREDICTED: Homo sapiens family with sequence similarity 90, member A6 pseudogene (FAM90A6P), mRNA.				5260603	RefSeq	ILMN_167765	XR_016591.1	XR_016591.1		113419912		5260603	S	1622	ACGCGCCAGGAAAAGCTTCCGCCAGAGATTCGTTGCCTCAGAAACTGCGT	-	7393707-7393756	8p23.1e					Homo sapiens
ILMN_1809577	XM_942178.1	GTF2IRD2	84163	1.08244	2.48487	-1.25066	1.31629		PREDICTED: Homo sapiens GTF2I repeat domain containing 2 (GTF2IRD2), mRNA.				4830619	RefSeq	ILMN_137254	XM_942178.1	XM_942178.1		89074199	XP_947271.1	4830619	A	101	ACCCAAGTCCAACCCAGAAATCCCCCGTGCAGCCTGTAGAGGACCTAGCT			7q11.23c	The living contents of a cell; the matter contained within (but not including) the plasma membrane, usually taken to exclude large vacuoles and masses of secretory or ingested material. In eukaryotes it includes the nucleus and cytoplasm [goid 5622] [evidence IEA]; A membrane-bounded organelle of eukaryotic cells in which chromosomes are housed and replicated. In most cells, the nucleus contains …	The synthesis of either RNA on a template of DNA or DNA on a template of RNA [goid 6350] [evidence IEA]; Any process that modulates the frequency, rate or extent of DNA-dependent transcription [goid 6355] [evidence IEA]	Interacting selectively with DNA (deoxyribonucleic acid) [goid 3677] [evidence IEA]; Interacting selectively with zinc (Zn) ions [goid 8270] [evidence IEA]		Homo sapiens
ILMN_1722492	NM_080876.2	DUSP19	142679	1.09581	2.47922	-1.00673	1.23315	2	Homo sapiens dual specificity phosphatase 19 (DUSP19), mRNA.	MGC138210; SKRP1; DUSP17; TS-DSP1	Phosphatase -> Protein phosphatase	Protein metabolism and modification -> Protein modification -> Protein phosphorylation;Signal transduction -> Intracellular signaling cascade -> JNK cascade	5260195	RefSeq	ILMN_28367	NM_080876.2	NM_080876.2		31377625	NP_543152.1	5260195	S	4872	CTGAATTAAAAAATCTGTTGGTGGCCGGGCGCAGTGGCTCATGCCTGTGG	+	183672674-183672723	2q32.1a	All of the contents of a cell excluding the plasma membrane and nucleus, but including other subcellular structures [goid 5737] [evidence IEA]	Any process that terminates the activity of the active enzyme MAP kinase [goid 188] [evidence IEA]; The process of removing one or more phosphoric residues from a protein [goid 6470] [evidence IEA]; A cascade of protein kinase activities, culminating in the phosphorylation and activation of a member of the JUN kinase subfamily of stress-activated protein kinases, which in turn are a subfamily of …	Catalysis of the reaction: protein tyrosine phosphate + H2O = protein tyrosine + phosphate [goid 4725] [evidence IEA]; Interacting selectively with any protein or protein complex (a complex of two or more proteins that may include other nonprotein molecules) [goid 5515] [evidence IEA]; Catalysis of the reaction: protein threonine/tyrosine phosphate + H2O = protein threonine/tyrosine + phosphate […	MGC138210; SKRP1; DUSP17; TS-DSP1	Homo sapiens
ILMN_3265143	XM_001721688.1	LOC100129502	100129502	1.07661	2.47261	1.02301	1.42111		PREDICTED: Homo sapiens hypothetical protein LOC100129502 (LOC100129502), mRNA.				520192	RefSeq	ILMN_345576	XM_001721688.1	XM_001721688.1		169209309	XP_001721740.1	520192	M	2914	GACTGAGATGGGTGAATCACTTGAGGTCAGGAGTTTGAGACCAGACTGGC			15q26.1b					Homo sapiens
ILMN_2070043	NM_152542.2	PPM1K	152926	1.03856	2.46828	-1.06856	1.21002	4	Homo sapiens protein phosphatase 1K (PP2C domain containing) (PPM1K), mRNA.	UG0882E07; PP2Cm; DKFZp667B084; PTMP; DKFZp761G058	Phosphatase -> Protein phosphatase	Protein metabolism and modification -> Protein modification -> Protein phosphorylation;Signal transduction -> Intracellular signaling cascade -> MAPKKK cascade;Signal transduction -> Intracellular signaling cascade -> Other intracellular signaling cascade	5870189	RefSeq	ILMN_3259	NM_152542.2	NM_152542.2		31542532	NP_689755.2	5870189	S	1919	GCAACCATGCAAAAGAAATTAATTTGGCCAGGCACAGTGGCTCATGCCTG	-	89402170-89402219	4q22.1b	A semiautonomous, self replicating organelle that occurs in varying numbers, shapes, and sizes in the cytoplasm of virtually all eukaryotic cells. It is notably the site of tissue respiration [goid 5739] [evidence IEA]; The gel-like material, with considerable fine structure, that lies in the matrix space, or lumen, of a mitochondrion. It contains the enzymes of the tricarboxylic acid cycle and, …	The process of removing one or more phosphoric residues from a protein [goid 6470] [evidence IEA]	Interacting selectively with magnesium (Mg) ions [goid 287] [evidence IEA]; Catalysis of the reaction: protein serine/threonine phosphate + H2O = protein serine/threonine + phosphate [goid 4722] [evidence IEA]; Catalysis of the hydrolysis of various bonds, e.g. C-O, C-N, C-C, phosphoric anhydride bonds, etc. Hydrolase is the systematic name for any enzyme of EC class 3 [goid 16787] [evidence IEA]…	UG0882E07; PP2Cm; DKFZp667B084; PTMP; DKFZp761G058	Homo sapiens
ILMN_3249059	NR_024127.1	SNHG12	85028	1.53369	2.46584	-1.12981	1.32238	1	Homo sapiens small nucleolar RNA host gene 12 (non-protein coding) (SNHG12), non-coding RNA.				3990500	RefSeq	ILMN_366733	NR_024127.1	NR_024127.1		198041944		3990500	S	430	GGACTTCCGGGGTAATGACAGTGATGAAATGCAGGGGACCTGGTTGCCCC	-	28906485-28906493:28907072-28907112						Homo sapiens
ILMN_3237656	XM_001720253.1	LOC730313	730313	1.24952	2.46456	-1.05404	1.27779	7	PREDICTED: Homo sapiens hypothetical LOC730313 (LOC730313), mRNA.				6020743	RefSeq	ILMN_337282	XM_001720253.1	XM_001720253.1		169170503	XP_001720305.1	6020743	S	2541	ATACGCCAGACGTGGTGGCTCATGCCTGTAATCCCAGCGCTTTGGAAGGC	+	71854539-71854588						Homo sapiens
ILMN_2110751	NM_000745.2	CHRNA5	1138	1.10199	2.46421	-1.02315	1.28341	15	Homo sapiens cholinergic receptor, nicotinic, alpha 5 (CHRNA5), mRNA.		Receptor -> Ligand-gated ion channel -> Acetylcholine receptor;Ion channel -> Ligand-gated ion channel -> Acetylcholine receptor	Signal transduction -> Cell communication;Transport -> Ion transport -> Cation transport;Neuronal activities -> Synaptic transmission -> Nerve-nerve synaptic transmission	6280731	RefSeq	ILMN_168590	NM_000745.2	NM_000745.2		33589826	NP_000736.2	6280731	S	2050	GCTTGATATAATAATTACTTAATGTGGCCGGGCACGGTGGCTCACACCTG	+	76673137-76673186	15q25.1a	Penetrating at least one phospholipid bilayer of a membrane. May also refer to the state of being buried in the bilayer with no exposure outside the bilayer. When used to describe a protein, indicates that all or part of the peptide sequence is embedded in the membrane [goid 16021] [evidence IEA]; A specialized region of connection between two cells or between a cell and the extracellular matrix …	The directed movement of charged atoms or small charged molecules into, out of, within or between cells [goid 6811] [evidence IEA]; The directed movement of charged atoms or small charged molecules into, out of, within or between cells [goid 6811] [evidence IEA]; The cascade of processes by which a signal interacts with a receptor, causing a change in the level or activity of a second messenger o…	[goid 4889] [evidence IEA]; Catalysis of facilitated diffusion of an ion (by an energy-independent process) by passage through a transmembrane aqueous pore or channel without evidence for a carrier-mediated mechanism [goid 5216] [evidence IEA]; Catalysis of the transmembrane transfer of an ion by a channel that opens when a specific extracellular ligand has been bound by the channel complex or on…		Homo sapiens
ILMN_2105253	NM_152444.1	PTGR2	145482	-1.01473	2.46365	1.01678	1.78094	14	Homo sapiens prostaglandin reductase 2 (PTGR2), mRNA.	FLJ39091; PGR-2; PGR2; DKFZp686P10120	Oxidoreductase -> Dehydrogenase;Oxidoreductase -> Reductase	Carbohydrate metabolism -> Other carbohydrate metabolism;Other metabolism -> Other carbon metabolism	6220202	RefSeq	ILMN_8474	NM_152444.1	NM_152444.1		22748928	NP_689657.1	6220202	S	2085	ACAGCCGGGCCTGATGTCTCAAGCCTGTAATCCTAGCACTTTGGGAGGCA	+	73421462-73421511	14q24.3a	A membrane-bounded organelle of eukaryotic cells in which chromosomes are housed and replicated. In most cells, the nucleus contains all of the cell's chromosomes except the organellar chromosomes, and is the site of RNA synthesis and processing. In some species, or in specialized cell types, RNA metabolism or DNA replication may be absent [goid 5634] [pmid 18029348] [evidence IDA]; A small, dens…	The process of removal or addition of one or more electrons with or without the concomitant removal or addition of a proton or protons [goid 55114] [evidence IEA]	The selective, often stoichiometric, interaction of a molecule with one or more specific sites on another molecule [goid 5488] [evidence IEA]; Interacting selectively with zinc (Zn) ions [goid 8270] [evidence NAS]; Catalysis of an oxidation-reduction (redox) reaction, a reversible chemical reaction in which the oxidation state of an atom or atoms within a molecule is altered. One substrate acts a…	FLJ39091; PGR-2; PGR2; DKFZp686P10120	Homo sapiens
ILMN_2107004	NM_005279.2	GPR1	2825	1.07817	2.46152	-1.39146	-1.04903	2	Homo sapiens G protein-coupled receptor 1 (GPR1), mRNA.		Receptor -> G-protein coupled receptor	Signal transduction -> Cell surface receptor mediated signal transduction -> G-protein mediated signaling;Cell structure and motility -> Cell motility	3870386	RefSeq	ILMN_16670	NM_005279.2	NM_005279.2		36951011	NP_005270.2	3870386	S	1734	GTCATGGTGGTGCATGTCTGCAAACCCAGCTACTCGGGAGGCTGAAGCAG	-	206748576-206748625	2q33.3b	All of the contents of a cell excluding the plasma membrane and nucleus, but including other subcellular structures [goid 5737] [pmid 18029348] [evidence IDA]; The membrane surrounding a cell that separates the cell from its external environment. It consists of a phospholipid bilayer and associated proteins [goid 5886] [evidence IEA]; Penetrating at least one phospholipid bilayer of a plasma memb…	The cascade of processes by which a signal interacts with a receptor, causing a change in the level or activity of a second messenger or other downstream target, and ultimately effecting a change in the functioning of the cell [goid 7165] [evidence IEA]; The series of molecular signals generated as a consequence of a G-protein coupled receptor binding to its physiological ligand [goid 7186] [pmid…	Combining with an extracellular or intracellular messenger to initiate a change in cell activity [goid 4872] [evidence IEA]		Homo sapiens
ILMN_1654320	XM_929199.1	LOC644250	644250	1.01581	2.45872	1.13596	1.67809	13	PREDICTED: Homo sapiens hypothetical protein LOC644250 (LOC644250), mRNA.				7160692	RefSeq	ILMN_30796	XM_929199.1	XM_929199.1		89036604	XP_934292.1	7160692	S	259	AAGTGGAGGTTGCAGTGAGATCGCGACACTGCACTCTAGCCTGGGCAGTA	-	47980580-47980629						Homo sapiens
ILMN_1772492	NM_033412.1	MCART1	92014	1.10925	2.45618	1.10402	1.63017	9	Homo sapiens mitochondrial carrier triple repeat 1 (MCART1), mRNA.	CG7943; MGC14836	Transfer/carrier protein -> Mitochondrial carrier protein	Transport -> Small molecule transport	6770286	RefSeq	ILMN_22327	NM_033412.1	NM_033412.1		15529971	NP_219480.1	6770286	S	1556	CCTAGCTGCTCGGGAGGCTGAGGCAGGAGAATCTCTTTCTTAATTGGCCA	-	37875474-37875523	9p13.2a	A semiautonomous, self replicating organelle that occurs in varying numbers, shapes, and sizes in the cytoplasm of virtually all eukaryotic cells. It is notably the site of tissue respiration [goid 5739] [evidence IEA]; The inner, i.e. lumen-facing, lipid bilayer of the mitochondrial envelope. It is highly folded to form cristae [goid 5743] [evidence IEA]; Double layer of lipid molecules that enc…	The directed movement of substances (such as macromolecules, small molecules, ions) into, out of, within or between cells, or within a multicellular organism [goid 6810] [evidence IEA]	The selective, often stoichiometric, interaction of a molecule with one or more specific sites on another molecule [goid 5488] [evidence IEA]	CG7943; MGC14836	Homo sapiens
ILMN_1702341	XM_934263.1	LOC388237	388237	1.03533	2.44884	1.05324	1.23438	16	PREDICTED: Homo sapiens similar to kidney-specific protein (KS), transcript variant 3 (LOC388237), mRNA.				6960221	RefSeq	ILMN_44285	XM_934263.1	XM_934263.1		89040081	XP_939356.1	6960221	I	711	CCCGCAGTTGCAGGATAGTTCAGTGCTGATGCAGATGATGCCACGGCTCT	-	28263449-28263481:28263482-28263498	16p11.2e					Homo sapiens
ILMN_3246722	NR_024452.1	LOC100134259	100134259	-1.19857	2.4483	-1.00206	1.16104	2	Homo sapiens similar to hCG1987718 (LOC100134259), non-coding RNA.				6980411	RefSeq	ILMN_371636	NR_024452.1	NR_024452.1		213021173		6980411	S	994	AATGAGGCTTCGCTCTCCACAGAGGCCTGCTTCCATCCTAATTGAGCAAG	+	47085929-47085978						Homo sapiens
ILMN_3243037	NR_024015.1	TDRG1	732253	1.19292	2.43761	1.02715	1.737	6	Homo sapiens testis development related protein 1 (TDRG1), non-coding RNA.				1190487	RefSeq	ILMN_365386	NR_024015.1	NR_024015.1		193804930		1190487	S	973	AACTCCCTTTCTGTGAAAGAGGCCTGTGGGGCTCAAGAAGCCTGGTCAGC	+	40347519-40347568	6p21.2a					Homo sapiens
ILMN_2054297	NM_000963.1	PTGS2	5743	1.25161	2.43442	1.63716	1.95614	1	Homo sapiens prostaglandin-endoperoxide synthase 2 (prostaglandin G/H synthase and cyclooxygenase) (PTGS2), mRNA.	PHS-2; COX-2; hCox-2; PGHS-2; PGG/HS; COX2	Synthase and synthetase;Oxidoreductase -> Oxygenase	Immunity and defense;Cell proliferation and differentiation	1820632	RefSeq	ILMN_176524	NM_000963.1	NM_000963.1		4506264	NP_000954.1	1820632	S	4348	CAAAACCTGGGAATTTGGGTTGTGTATGCGAATGTTTCAGTGCCTCAGAC	-	184907659-184907708	1q31.1a	A membrane-bounded organelle of eukaryotic cells in which chromosomes are housed and replicated. In most cells, the nucleus contains all of the cell's chromosomes except the organellar chromosomes, and is the site of RNA synthesis and processing. In some species, or in specialized cell types, RNA metabolism or DNA replication may be absent [goid 5634] [evidence ISS]; All of the contents of a cell…	The process of removal or addition of one or more electrons with or without the concomitant removal or addition of a proton or protons [goid 55114] [evidence IEA]; The chemical reactions and pathways resulting in the formation of a fatty acid, any of the aliphatic monocarboxylic acids that can be liberated by hydrolysis from naturally occurring fats and oils. Fatty acids are predominantly straigh…	Catalysis of the reaction: arachidonate + donor-H2 + 2 O2 = prostaglandin H2 + acceptor + H2O [goid 4666] [evidence IEA]; Catalysis of an oxidation-reduction (redox) reaction, a reversible chemical reaction in which the oxidation state of an atom or atoms within a molecule is altered. One substrate acts as a hydrogen or electron donor and becomes oxidized, while the other acts as hydrogen or elec…	PHS-2; COX-2; hCox-2; PGHS-2; PGG/HS; COX2	Homo sapiens
ILMN_1666477	XM_372704.4	LOC390876	390876	-1.0312	2.4316	-1.19738	1.16305	19	PREDICTED: Homo sapiens similar to 60S ribosomal protein L35 (LOC390876), mRNA.		Molecular function unclassified	Protein metabolism and modification	6900139	RefSeq	ILMN_46663	XM_372704.4	XM_372704.4		113428045	XP_372704.4	6900139	A	272	CCCCAGTGCGGAAGTGCGCGGTCAAGGCCCGAGTGGCGCGTTGTCAATAA	+	3082369-3082418	19p13.3f					Homo sapiens
ILMN_3238676	NM_025217.2	ULBP2	80328	1.90471	2.4293	1.6115	2.15404	6	Homo sapiens UL16 binding protein 2 (ULBP2), mRNA.	RAET1H; N2DL2			4490356	RefSeq	ILMN_27661	NM_025217.2	NM_025217.2		20070345	NP_079493.1	4490356	S	859	TCCTGTGAGCACGGTCTTGATCAAACTCGCCCTTCTGTCTGGCCAGCTGC	+	150269881-150269930	6q25.1b	The space external to the outermost structure of a cell. For cells without external protective or external encapsulating structures this refers to space outside of the plasma membrane. This term covers the host cell environment outside an intracellular parasite [goid 5576] [evidence IEA]; The membrane surrounding a cell that separates the cell from its external environment. It consists of a phosp…	Any immune system process that functions in the calibrated response of an organism to a potential internal or invasive threat [goid 6955] [evidence IEA]; The process by which an antigen-presenting cell expresses antigen (peptide or lipid) on its cell surface in association with an MHC protein complex [goid 19882] [evidence IEA]; The change in morphology and behavior of a natural killer cell in re…	Combining with an MHC class I protein complex to initiate a change in cellular activity. Class I here refers to classical class I molecules [goid 32393] [pmid 11239445] [evidence NAS]	RAET1H; N2DL2	Homo sapiens
ILMN_1793025	NM_032623.2	OSAP	84709	-1.00117	2.42142	1.02728	1.32824	4	Homo sapiens ovary-specific acidic protein (OSAP), mRNA.	MGC125827; MGC125828	Molecular function unclassified	Biological process unclassified	1660673	RefSeq	ILMN_7551	NM_032623.2	NM_032623.2		20143483	NP_116012.1	1660673	S	757	TGTTGGCTCTGAGGCTGCTTCGGCTCAAAGGGCGAATCTCCAGCCGGTAG	-	140407186-140407235	4q31.1c	Double layer of lipid molecules that encloses all cells, and, in eukaryotes, many organelles; may be a single or double lipid bilayer; also includes associated proteins [goid 16020] [evidence IEA]; Penetrating at least one phospholipid bilayer of a membrane. May also refer to the state of being buried in the bilayer with no exposure outside the bilayer. When used to describe a protein, indicates …			MGC125827; MGC125828	Homo sapiens
ILMN_2253065	NM_018267.2	H2AFJ	55766	-1.022	2.42066	-1.0523	1.11756	12	Homo sapiens H2A histone family, member J (H2AFJ), transcript variant 1, mRNA.	FLJ10903; MGC921	Nucleic acid binding -> Histone	Nucleoside, nucleotide and nucleic acid metabolism -> Chromatin packaging and remodeling	2570561	RefSeq	ILMN_16260	NM_018267.2	NM_018267.2		29553976	NP_060737.1	2570561	I	2076	GTAAAGTGAGTAGCGGTAGTTGATGGGAGCTGTTGAAACAGGTAAACAGC	+	14822023-14822072	12p12.3e	A complex comprised of DNA wound around a multisubunit core and associated proteins, which forms the primary packing unit of DNA into higher order structures [goid 786] [evidence IEA]; A membrane-bounded organelle of eukaryotic cells in which chromosomes are housed and replicated. In most cells, the nucleus contains all of the cell's chromosomes except the organellar chromosomes, and is the site …	The aggregation, arrangement and bonding together of a nucleosome, the beadlike structural units of eukaryotic chromatin composed of histones and DNA [goid 6334] [evidence IEA]	Interacting selectively with DNA (deoxyribonucleic acid) [goid 3677] [evidence IEA]	FLJ10903; MGC921	Homo sapiens
ILMN_2091707	NM_001013619.1	LOC123688	123688	1.05421	2.41914	1.03871	1.07109	15	Homo sapiens similar to RIKEN cDNA C630028N24 gene (LOC123688), mRNA.		Molecular function unclassified	Biological process unclassified	6660041	RefSeq	ILMN_20427	NM_001013619.1	NM_001013619.1		61966686	NP_001013641.1	6660041	S	1870	GCATTAAGTACTGGTCAAAGGCAAGGAACTGGCTGGGTGTGGTGGCTCCC	+	76607888-76607937	15q25.1a					Homo sapiens
ILMN_2407851	NM_001080973.1	IL17RD	54756	1.05891	2.41858	-1.00547	1.39972	3	Homo sapiens interleukin 17 receptor D (IL17RD), transcript variant 1, mRNA.	MGC133309; FLJ35755; DKFZp434N1928; IL-17RD; SEF; IL17RLM			4060017	RefSeq	ILMN_179882	NM_001080973.1	NM_001080973.1		124494233	NP_001074442.1	4060017	A	8129	ATTAATCAGGCGTGGTTGTGTGTGCCTGTAATCCCAGCTACTCGAGAGGC	-	57099591-57099640	3p14.3b	The lipid bilayer surrounding any of the compartments of the Golgi apparatus [goid 139] [evidence IEA]; All of the contents of a cell excluding the plasma membrane and nucleus, but including other subcellular structures [goid 5737] [evidence IEA]; A compound membranous cytoplasmic organelle of eukaryotic cells, consisting of flattened, ribosome-free vesicles arranged in a more or less regular sta…		Combining with an extracellular or intracellular messenger to initiate a change in cell activity [goid 4872] [evidence IEA]	MGC133309; FLJ35755; DKFZp434N1928; IL-17RD; SEF; IL17RLM	Homo sapiens
ILMN_1680279	NM_018561.3	USP49	25862	1.13247	2.41828	-1.07361	1.3876	6	Homo sapiens ubiquitin specific peptidase 49 (USP49), mRNA.	MGC20741	Protease -> Cysteine protease	Protein metabolism and modification -> Proteolysis	5550603	RefSeq	ILMN_24018	NM_018561.3	NM_018561.3		34147686	NP_061031.2	5550603	S	2818	TCCTAGCTACTTGGGAGGCTGAGGTGGGAGAATTGCTCAAGCCCAGGAGT	-	41873670-41873719	6p21.1f		The chemical reactions and pathways resulting in the breakdown of a protein or peptide by hydrolysis of its peptide bonds, initiated by the covalent attachment of a ubiquitin moiety, or multiple ubiquitin moieties, to the protein [goid 6511] [evidence IEA]; The chemical reactions and pathways resulting in the breakdown of a protein or peptide by hydrolysis of its peptide bonds, initiated by the c…	Catalysis of the reaction: ubiquitin C-terminal thiolester + H2O = ubiquitin + a thiol. Hydrolysis of esters, including those formed between thiols such as dithiothreitol or glutathione and the C-terminal glycine residue of the polypeptide ubiquitin, and AMP-ubiquitin [goid 4221] [evidence IEA]; Catalysis of the hydrolysis of a peptide bond. A peptide bond is a covalent bond formed when the carbo…	MGC20741	Homo sapiens
ILMN_3248703	NR_003077.1	SNORD99	692212	-1.12017	2.41753	-1.12895	1.28699	1	Homo sapiens small nucleolar RNA, C/D box 99 (SNORD99), small nucleolar RNA.	HBII-420			1850273	RefSeq	ILMN_170755	NR_003077.1	NR_003077.1		98162771		1850273	S	27	AGTGGACATCCATGGATGAGAAATGCGGATATGGGACTGAGACCAGCTCC	-	28905258-28905307	1p35.3b				HBII-420	Homo sapiens
ILMN_1811221	NM_145913.2	SLC5A8	160728	1.15322	2.41629	-1.0052	1.33657	12	Homo sapiens solute carrier family 5 (iodide transporter), member 8 (SLC5A8), mRNA.	SMCT; MGC125354; AIT	Transporter	Transport	3520424	RefSeq	ILMN_7082	NM_145913.2	NM_145913.2		33942075	NP_666018.2	3520424	S	3702	GTAATCTGAACATTTGGGAGGCTGAGGCAGGAAGATCGCTTGAGGTCCAG	-	100073632-100073681	12q23.2a	Double layer of lipid molecules that encloses all cells, and, in eukaryotes, many organelles; may be a single or double lipid bilayer; also includes associated proteins [goid 16020] [evidence IEA]; Penetrating at least one phospholipid bilayer of a membrane. May also refer to the state of being buried in the bilayer with no exposure outside the bilayer. When used to describe a protein, indicates …	The directed movement of charged atoms or small charged molecules into, out of, within or between cells [goid 6811] [evidence IEA]; The directed movement of sodium ions (Na+) into, out of, within or between cells [goid 6814] [evidence IEA]; A form of programmed cell death induced by external or internal signals that trigger the activity of proteolytic caspases, whose actions dismantle the cell an…	Enables the directed movement of substances (such as macromolecules, small molecules, ions) into, out of, within or between cells [goid 5215] [evidence IEA]; Enables the active transport of a solute across a membrane by a mechanism whereby two or more species are transported together in the same direction in a tightly coupled process not directly linked to a form of energy other than chemiosmotic…	SMCT; MGC125354; AIT	Homo sapiens
ILMN_2150294	NM_017946.2	FKBP14	55033	1.05424	2.41324	1.05862	1.24553	7	Homo sapiens FK506 binding protein 14, 22 kDa (FKBP14), mRNA.	FLJ20731; FKBP22	Chaperone -> Other chaperones;Isomerase -> Other isomerase	Protein metabolism and modification -> Protein folding	4150753	RefSeq	ILMN_18132	NM_017946.2	NM_017946.2		51593093	NP_060416.1	4150753	S	1942	TTCTGTCTCATCAAAAACTGAAGTTAGCTGGGTGTGGTGGCTCATGCCTG	-	30053139-30053188	7p15.1b	The irregular network of unit membranes, visible only by electron microscopy, that occurs in the cytoplasm of many eukaryotic cells. The membranes form a complex meshwork of tubular channels, which are often expanded into slitlike cavities called cisternae. The ER takes two forms, rough (or granular), with ribosomes adhering to the outer surface, and smooth (with no ribosomes attached) [goid 5783…	The process of assisting in the covalent and noncovalent assembly of single chain polypeptides or multisubunit complexes into the correct tertiary structure [goid 6457] [evidence IEA]	Catalysis of the reaction: peptidyl-proline (omega=180) = peptidyl-proline (omega=0) [goid 3755] [evidence IEA]; Interacting selectively with calcium ions (Ca2+) [goid 5509] [evidence IEA]; Catalysis of the geometric or structural changes within one molecule. Isomerase is the systematic name for any enzyme of EC class 5 [goid 16853] [evidence IEA]	FLJ20731; FKBP22	Homo sapiens
ILMN_3235397	NR_003078.1	SNORD110	692213	-1.04576	2.40877	1.14747	1.36954	20	Homo sapiens small nucleolar RNA, C/D box 110 (SNORD110), small nucleolar RNA.	HBII-55	Nucleic acid binding -> Other RNA-binding protein	Nucleoside, nucleotide and nucleic acid metabolism -> Pre-mRNA processing -> mRNA polyadenylation;Nucleoside, nucleotide and nucleic acid metabolism -> Pre-mRNA processing -> mRNA end-processing and stability	1240273	RefSeq	ILMN_175226	NR_003078.1	NR_003078.1		98162773		1240273	S	26	TCTGTCAATCCCCTGAGTGCAATCACTGATGTCTCCATGTCTCTGAGCAA	+	2582883-2582932	20p13c				HBII-55	Homo sapiens
ILMN_1705783	NM_001081491.1	NXF1	10482	1.4026	2.39815	-1.17099	1.34818	11	Homo sapiens nuclear RNA export factor 1 (NXF1), transcript variant 2, mRNA.	MEX67; TAP; DKFZp667O0311			5490356	RefSeq	ILMN_175505	NM_001081491.1	NM_001081491.1		125625323	NP_001074960.1	5490356	S	3838	CCTTGGATATTACCGTCTGGTTGTCGTCTGTCATCTCCTCCTGTCTGGCC	-	62559857-62559906	11q12.3b	The living contents of a cell; the matter contained within (but not including) the plasma membrane, usually taken to exclude large vacuoles and masses of secretory or ingested material. In eukaryotes it includes the nucleus and cytoplasm [goid 5622] [evidence IEA]; A membrane-bounded organelle of eukaryotic cells in which chromosomes are housed and replicated. In most cells, the nucleus contains …	The directed movement of RNA from the nucleus to the cytoplasm [goid 6405] [evidence IEA]; The directed movement of substances (such as macromolecules, small molecules, ions) into, out of, within or between cells, or within a multicellular organism [goid 6810] [evidence IEA]; The directed movement of poly(A)+ mRNA out of the nucleus into the cytoplasm [goid 16973] [evidence IEA]; Any process by w…	Interacting selectively with a nucleotide, any compound consisting of a nucleoside that is esterified with (ortho)phosphate or an oligophosphate at any hydroxyl group on the ribose or deoxyribose moiety [goid 166] [evidence IEA]; Interacting selectively with pre-messenger RNA (pre-mRNA) or messenger RNA (mRNA) [goid 3729] [evidence IEA]; Enables the directed movement of substances between the nuc…	MEX67; TAP; DKFZp667O0311	Homo sapiens
ILMN_1660797	XR_015341.1	FAM90A2P	389630	-1.0697	2.39102	-1.12755	1.18348	8	PREDICTED: Homo sapiens family with sequence similarity 90, member A2 pseudogene (FAM90A2P), misc RNA.				4830243	RefSeq	ILMN_167251	XR_015341.1	XR_015341.1		113419904		4830243	S	1694	TCCGCTGGGACGTCAATAGGAAACTGGGGAATTACTGTGTATTTGCTCTC	+	7105145-7105194	8p23.1f					Homo sapiens
ILMN_1698404	NM_152461.2	ERN1	2081	1.24347	2.39099	1.31487	1.261	17	Homo sapiens endoplasmic reticulum to nucleus signalling 1 (ERN1), transcript variant 2, mRNA.	MGC163279; IRE1; IRE1P; FLJ30999; MGC163277	Kinase -> Protein kinase	Protein metabolism and modification -> Protein modification -> Protein phosphorylation;Phosphate metabolism	3290008	RefSeq	ILMN_20244	NM_152461.2	NM_152461.2		50345998	NP_689674.2	3290008	I	1172	ACTGACATGTGTGTGCCTGAGTGCCAGCCACCGTGTGAACTCTTTGGAGG	-	59559987-59560036	17q23.3b	The irregular network of unit membranes, visible only by electron microscopy, that occurs in the cytoplasm of many eukaryotic cells. The membranes form a complex meshwork of tubular channels, which are often expanded into slitlike cavities called cisternae. The ER takes two forms, rough (or granular), with ribosomes adhering to the outer surface, and smooth (with no ribosomes attached) [goid 5783…	The synthesis of either RNA on a template of DNA or DNA on a template of RNA [goid 6350] [evidence IEA]; Any process that modulates the frequency, rate or extent of DNA-dependent transcription [goid 6355] [evidence IEA]; Any process involved in the conversion of a primary mRNA transcript into one or more mature mRNA(s) prior to translation into polypeptide [goid 6397] [evidence IEA]; The covalent…	Interacting selectively with a nucleotide, any compound consisting of a nucleoside that is esterified with (ortho)phosphate or an oligophosphate at any hydroxyl group on the ribose or deoxyribose moiety [goid 166] [evidence IEA]; Interacting selectively with magnesium (Mg) ions [goid 287] [pmid 9637683] [evidence IDA]; Catalysis of the reaction: ATP + a protein serine/threonine = ADP + protein se…	MGC163279; IRE1; IRE1P; FLJ30999; MGC163277	Homo sapiens
ILMN_2152257	NM_001050.2	SSTR2	6752	1.07265	2.38598	-1.21826	1.13134	17	Homo sapiens somatostatin receptor 2 (SSTR2), mRNA.		Receptor -> G-protein coupled receptor	Signal transduction -> Cell surface receptor mediated signal transduction -> G-protein mediated signaling;Cell proliferation and differentiation	5390725	RefSeq	ILMN_166523	NM_001050.2	NM_001050.2		44890054	NP_001041.1	5390725	S	2807	TGTAAATTAGTCGGGCGTGGTGTCACGTGCCTGTAATCCTAGCTGCTCGG	+	68679500-68679549	17q25.1a	That fraction of cells, prepared by disruptive biochemical methods, that includes the plasma and other membranes [goid 5624] [evidence IEA]; All of the contents of a cell excluding the plasma membrane and nucleus, but including other subcellular structures [goid 5737] [pmid 18029348] [evidence IDA]; The membrane surrounding a cell that separates the cell from its external environment. It consists…	The cascade of processes by which a signal interacts with a receptor, causing a change in the level or activity of a second messenger or other downstream target, and ultimately effecting a change in the functioning of the cell [goid 7165] [evidence IEA]; The series of molecular signals generated as a consequence of a G-protein coupled receptor binding to its physiological ligand, followed by modu…	Combining with an extracellular or intracellular messenger to initiate a change in cell activity [goid 4872] [evidence IEA]; Combining with somatostatin to initiate a change in cell activity [goid 4994] [pmid 7914078] [evidence TAS]; Interacting selectively with any protein or protein complex (a complex of two or more proteins that may include other nonprotein molecules) [goid 5515] [pmid 1055186…		Homo sapiens
ILMN_1681757	NM_020734.1	FAM80B	57494	1.07063	2.38562	1.05258	1.31487	12	Homo sapiens family with sequence similarity 80, member B (FAM80B), mRNA.	KIAA1238	Nucleic acid binding -> Ribosomal protein	Protein metabolism and modification -> Protein biosynthesis	6960333	RefSeq	ILMN_19439	NM_020734.1	NM_020734.1		57977280	NP_065785.1	6960333	S	1205	GTAAATGCACCGGTTTGGATTCAGGCACAGCCCCAGTCTGCCTACAGCAG	+	8821630-8821665:8824438-8824451	12p13.31b		The covalent alteration of one or more amino acids occurring in proteins, peptides and nascent polypeptides (co-translational, post-translational modifications). Includes the modification of charged tRNAs that are destined to occur in a protein (pre-translation modification) [goid 6464] [evidence IEA]	Interacting selectively with a nucleotide, any compound consisting of a nucleoside that is esterified with (ortho)phosphate or an oligophosphate at any hydroxyl group on the ribose or deoxyribose moiety [goid 166] [evidence IEA]; Catalysis of a biochemical reaction at physiological temperatures. In biologically catalyzed reactions, the reactants are known as substrates, and the catalysts are natu…	KIAA1238	Homo sapiens
ILMN_1658494	NM_014059.2	C13orf15	28984	1.31079	2.38528	1.13526	1.42687	13	Homo sapiens chromosome 13 open reading frame 15 (C13orf15), mRNA.	RGC-32; KIAA0564; bA157L14.2; MGC87338; RGC32	Molecular function unclassified	Biological process unclassified	160242	RefSeq	ILMN_14549	NM_014059.2	NM_014059.2		132626810	NP_054778.2	160242	S	797	TCTGCTGCCAGAGGGGACAAAGACGTGCACTCAACCTTCTACCAGGCCAC	+	40942702-40942751	13q14.11b				bA157L14.2; MGC87338; KIAA0564	Homo sapiens
ILMN_1729142	NM_181716.2	CENPV	201161	1.25037	2.38485	1.33991	1.83192	17	Homo sapiens centromere protein V (CENPV), mRNA.	3110013H01Rik; p30	Molecular function unclassified	Biological process unclassified	1030026	RefSeq	ILMN_24427	NM_181716.2	NM_181716.2		56118233	NP_859067.2	1030026	S	927	CAACTTTGCTCTCCCTGCCGTGCCTCGGTGGTGCTCCTGAATGTGGCTGA	-	16246035-16246084	17p11.2i				3110013H01Rik; p30	Homo sapiens
ILMN_1778202	XM_942096.1	FLJ40722	285966	-1.05524	2.38468	-1.06041	1.35247		PREDICTED: Homo sapiens hypothetical protein FLJ40722, transcript variant 3 (FLJ40722), mRNA.				6900437	RefSeq	ILMN_136990	XM_942096.1	XM_942096.1		89026533	XP_947189.1	6900437	I	2233	CTGGCGTTCCACACCAGCCTGGCCAACATGACAAAACCCTGTCTCTACTG			7q35a					Homo sapiens
ILMN_1673450	NM_015086.1	DDN	23109	-1.19514	2.38425	1.09128	1.34611	12	Homo sapiens dendrin (DDN), mRNA.	KIAA0749	Molecular function unclassified	Biological process unclassified	1230129	RefSeq	ILMN_1972	NM_015086.1	NM_015086.1		62079298	NP_055901.2	1230129	S	3520	TCTCTCCGATCCTTGGACACCTCCTCTGTCTGCCATTTATTAGCCATGTG	-	49389107-49389156	12q13.12a				KIAA0749	Homo sapiens
ILMN_1912083	BI836710			1.49672	2.38319	-1.0256	1.07367	1	603089645F1 NIH_MGC_120 Homo sapiens cDNA clone IMAGE:5228627 5, mRNA sequence				2030180	Unigene	ILMN_113743	Hs.559604		Hs.559604	15948260		2030180	S	574	CAAGTTCTTAACCATCCCGGGTTCCAGTGGTTACAGAGTTCTGCCCTGGG	+	178438264-178438313						Homo sapiens
ILMN_2326324	NM_017448.1	LDHC	3948	1.26977	2.38244	1.14048	1.26175	11	Homo sapiens lactate dehydrogenase C (LDHC), transcript variant 2, mRNA.	MGC111073; LDHX; LDH3	Oxidoreductase -> Dehydrogenase	Carbohydrate metabolism -> Glycolysis	110291	RefSeq	ILMN_12503	NM_017448.1	NM_017448.1		9257227	NP_059144.1	110291	A	916	ACTCTTTCTCAGTATCCCTTGTGTCTTGGGGCGGAATGGTGTCTCAGATG	+	18429109-18429158	11p15.1c	All of the contents of a cell excluding the plasma membrane and nucleus, but including other subcellular structures [goid 5737] [evidence IEA]	[goid 19642] [evidence IEA]; The chemical reactions and pathways involving carbohydrates, any of a group of organic compounds based of the general formula Cx(H2O)y, as carried out by individual cells [goid 44262] [evidence IEA]; The process of removal or addition of one or more electrons with or without the concomitant removal or addition of a proton or protons [goid 55114] [evidence IEA]	Catalysis of the reaction: (S)-lactate + NAD+ = pyruvate + NADH + H+ [goid 4459] [pmid 2440048] [evidence TAS]; The selective, often stoichiometric, interaction of a molecule with one or more specific sites on another molecule [goid 5488] [evidence IEA]; Catalysis of an oxidation-reduction (redox) reaction, a reversible chemical reaction in which the oxidation state of an atom or atoms within a m…	MGC111073; LDHX; LDH3	Homo sapiens
ILMN_1809813	NM_002632.4	PGF	5228	1.24189	2.38194	-1.0213	1.4713	14	Homo sapiens placental growth factor (PGF), mRNA.	PGFL; PlGF-2; D12S1900; SHGC-10760; PLGF	Signaling molecule -> Growth factor	Signal transduction -> Cell surface receptor mediated signal transduction -> Receptor protein tyrosine kinase signaling pathway;Signal transduction -> Intracellular signaling cascade -> MAPKKK cascade;Signal transduction -> Cell communication -> Ligand-mediated signaling;Developmental processes -> Other developmental process;Cell proliferation and differentiation;Oncogenesis -> Other oncogenesis	1940438	RefSeq	ILMN_27436	NM_002632.4	NM_002632.4		56676307	NP_002623.2	1940438	S	1503	TAAGAGACACATACAGAGTGGGCCCCGGGCTGGAGAAAGAGCTGCCTGGA	-	75408715-75408764	14q24.3b	The space external to the outermost structure of a cell. For cells without external protective or external encapsulating structures this refers to space outside of the plasma membrane. This term covers the host cell environment outside an intracellular parasite [goid 5576] [evidence IEA]; Double layer of lipid molecules that encloses all cells, and, in eukaryotes, many organelles; may be a single…	Blood vessel formation when new vessels emerge from the proliferation of pre-existing blood vessels [goid 1525] [evidence IEA]; Branching of the ureteric bud [goid 1658] [evidence IEA]; The cascade of processes by which a signal interacts with a receptor, causing a change in the level or activity of a second messenger or other downstream target, and ultimately effecting a change in the functionin…	Interacting selectively with any protein or protein complex (a complex of two or more proteins that may include other nonprotein molecules) [goid 5515] [evidence IEA]; The function that stimulates a cell to grow or proliferate. Most growth factors have other actions besides the induction of cell growth or proliferation [goid 8083] [pmid 9467961] [evidence TAS]; Interacting selectively with hepari…	PLGF; PGFL; PlGF-2; D12S1900; SHGC-10760	Homo sapiens
ILMN_2053538	NM_017821.3	RHBDL2	54933	1.10952	2.38187	1.06813	1.65123	1	Homo sapiens rhomboid, veinlet-like 2 (Drosophila) (RHBDL2), mRNA.	RRP2; MGC16997	Protease -> Serine protease	Protein metabolism and modification -> Proteolysis	6200286	RefSeq	ILMN_20003	NM_017821.3	NM_017821.3		54144653	NP_060291.2	6200286	S	1435	GCTGAGGCGGGTGAAATCACCTGAGGTCATGAGTTCAAGACCAGCCTGAC	-	39351831-39351880	1p34.3a	Double layer of lipid molecules that encloses all cells, and, in eukaryotes, many organelles; may be a single or double lipid bilayer; also includes associated proteins [goid 16020] [evidence IEA]; Penetrating at least one phospholipid bilayer of a membrane. May also refer to the state of being buried in the bilayer with no exposure outside the bilayer. When used to describe a protein, indicates …	The cascade of processes by which a signal interacts with a receptor, causing a change in the level or activity of a second messenger or other downstream target, and ultimately effecting a change in the functioning of the cell [goid 7165] [evidence IEA]	Catalysis of the hydrolysis of internal, alpha-peptide bonds in a polypeptide chain by a catalytic mechanism that involves a catalytic triad consisting of a serine nucleophile that is activated by a proton relay involving an acidic residue (e.g. aspartate or glutamate) and a basic residue (usually histidine) [goid 4252] [evidence IEA]; Catalysis of the hydrolysis of a peptide bond. A peptide bond…	RRP2; MGC16997	Homo sapiens
ILMN_2115949	NM_032164.2	ZNF394	84124	1.16784	2.37992	1.06261	1.3624	7	Homo sapiens zinc finger protein 394 (ZNF394), mRNA.	FLJ12298; ZKSCAN14	Transcription factor -> Zinc finger transcription factor -> KRAB box transcription factor;Nucleic acid binding	Nucleoside, nucleotide and nucleic acid metabolism -> mRNA transcription -> mRNA transcription regulation	3310592	RefSeq	ILMN_25541	NM_032164.2	NM_032164.2		31982908	NP_115540.2	3310592	S	1795	GAATTCATCAAAATAAAGTGCTGTCGGCTGGGCGTGGTGGCTCACGCCTA	-	99091154-99091203	7q22.1b	The living contents of a cell; the matter contained within (but not including) the plasma membrane, usually taken to exclude large vacuoles and masses of secretory or ingested material. In eukaryotes it includes the nucleus and cytoplasm [goid 5622] [evidence IEA]; A membrane-bounded organelle of eukaryotic cells in which chromosomes are housed and replicated. In most cells, the nucleus contains …	Any process that modulates the frequency, rate or extent of DNA-dependent transcription [goid 6355] [evidence IEA]; The synthesis of either RNA on a template of DNA or DNA on a template of RNA [goid 6350] [evidence IEA]; Any process that modulates the frequency, rate or extent of DNA-dependent transcription [goid 6355] [evidence IEA]	Interacting selectively with any nucleic acid [goid 3676] [evidence IEA]; Interacting selectively with zinc (Zn) ions [goid 8270] [evidence IEA]; Interacting selectively with any metal ion [goid 46872] [evidence IEA]; The function of binding to a specific DNA sequence in order to modulate transcription. The transcription factor may or may not also interact selectively with a protein or macromolec…	FLJ12298; ZKSCAN14	Homo sapiens
ILMN_3246255	XM_001714505.1	LOC100133516	100133516	1.03202	2.37539	1.00174	1.17974		PREDICTED: Homo sapiens hypothetical protein LOC100133516 (LOC100133516), mRNA.				1190259	RefSeq	ILMN_348346	XM_001714505.1	XM_001714505.1		169216171	XP_001714557.1	1190259	S	1722	AGGCAAAAATTAGCTGGGCGTGGTGGCTTGTGCCTGTAGTGCCAGCTATC								Homo sapiens
ILMN_3239361	XM_001719906.1	LOC100133298	100133298	-1.01113	2.36986	-1.15908	1.13443	9	PREDICTED: Homo sapiens hypothetical protein LOC100133298 (LOC100133298), mRNA.				3360128	RefSeq	ILMN_339650	XM_001719906.1	XM_001719906.1		169180190	XP_001719958.1	3360128	S	2159	GGTGAGCTGAGATTGCACCACTGCACTCAAGACTGGCAATAGAGGGAGAT	-	46525140-46525189	9p11.2a					Homo sapiens
ILMN_2210386	NM_198276.1	TMEM17	200728	1.26526	2.36903	1.02041	1.30896	2	Homo sapiens transmembrane protein 17 (TMEM17), mRNA.	FLJ34583	Molecular function unclassified	Biological process unclassified	4670577	RefSeq	ILMN_10173	NM_198276.1	NM_198276.1		38093646	NP_938017.1	4670577	S	1241	GTCTATATTTGTAAACCAAGAGACCGGCTGGGTGTGGTGGCTCACGCCTG	-	62581366-62581415	2p15b	Double layer of lipid molecules that encloses all cells, and, in eukaryotes, many organelles; may be a single or double lipid bilayer; also includes associated proteins [goid 16020] [evidence IEA]; Penetrating at least one phospholipid bilayer of a membrane. May also refer to the state of being buried in the bilayer with no exposure outside the bilayer. When used to describe a protein, indicates …			FLJ34583	Homo sapiens
ILMN_2358652	NM_006362.4	NXF1	10482	1.46537	2.3677	-1.13207	1.39637	11	Homo sapiens nuclear RNA export factor 1 (NXF1), transcript variant 1, mRNA.	MEX67; TAP; DKFZp667O0311	Nucleic acid binding -> Other RNA-binding protein	Nucleoside, nucleotide and nucleic acid metabolism -> Nucleoside, nucleotide and nucleic acid transport;Transport -> Nucleoside, nucleotide and nucleic acid transport	4850497	RefSeq	ILMN_11773	NM_006362.4	NM_006362.4		125625327	NP_006353.2	4850497	A	1977	AAGTGGCATTCATGAAGTGATCGTAGTCATGCCTCAGAAGCAGTCCCCCC	-	62559917-62559947:62559948-62559966	11q12.3b	The living contents of a cell; the matter contained within (but not including) the plasma membrane, usually taken to exclude large vacuoles and masses of secretory or ingested material. In eukaryotes it includes the nucleus and cytoplasm [goid 5622] [evidence IEA]; A membrane-bounded organelle of eukaryotic cells in which chromosomes are housed and replicated. In most cells, the nucleus contains …	The directed movement of RNA from the nucleus to the cytoplasm [goid 6405] [evidence IEA]; The directed movement of substances (such as macromolecules, small molecules, ions) into, out of, within or between cells, or within a multicellular organism [goid 6810] [evidence IEA]; The directed movement of poly(A)+ mRNA out of the nucleus into the cytoplasm [goid 16973] [evidence IEA]; Any process by w…	Interacting selectively with a nucleotide, any compound consisting of a nucleoside that is esterified with (ortho)phosphate or an oligophosphate at any hydroxyl group on the ribose or deoxyribose moiety [goid 166] [evidence IEA]; Interacting selectively with pre-messenger RNA (pre-mRNA) or messenger RNA (mRNA) [goid 3729] [evidence IEA]; Enables the directed movement of substances between the nuc…	MEX67; TAP; DKFZp667O0311	Homo sapiens
ILMN_1765994	NM_030776.1	ZBP1	81030	-1.0404	2.36598	-1.2032	1.05506	20	Homo sapiens Z-DNA binding protein 1 (ZBP1), mRNA.	DLM-1; DLM1; C20orf183	Molecular function unclassified	Biological process unclassified	4880010	RefSeq	ILMN_24934	NM_030776.1	NM_030776.1		13540544	NP_110403.1	4880010	S	1777	GGGGCATCTGCCTGGAGTTACCTTCCATCATGGCTACCTGCTGTGGTTTG	-	55612676-55612725	20q13.31a	The part of a cell or its extracellular environment in which a gene product is located. A gene product may be located in one or more parts of a cell and its location may be as specific as a particular macromolecular complex, that is, a stable, persistent association of macromolecules that function together [goid 5575] [evidence ND ]	Any process specifically pertinent to the functioning of integrated living units: cells, tissues, organs, and organisms. A process is a collection of molecular events with a defined beginning and end [goid 8150] [evidence ND ]	Interacting selectively with DNA (deoxyribonucleic acid) [goid 3677] [evidence IEA]; Interacting selectively with DNA in the Z form, i.e. a left-handed helix in which the phosphate backbone zigzags [goid 3692] [pmid 11842111] [evidence NAS]; Interacting selectively with an RNA molecule or a portion thereof [goid 3723] [evidence IEA]; Catalysis of the reaction: adenosine + H2O = inosine + NH3, in …	C20orf183; DLM-1; DLM1	Homo sapiens
ILMN_1679083	NM_001004126.1	ZNF93	81931	1.06658	2.36554	-1.00963	1.33923	19	Homo sapiens zinc finger protein 93 (HTF34) (ZNF93), transcript variant 2, mRNA.	HPF34; ZNF505; HTF34; TF34			3930484	RefSeq	ILMN_25082	NM_001004126.1	NM_001004126.1		51891136	NP_001004126.1	3930484	I	509	AGGGGAATCACTAGAACCCAGGAGGCACTCCAGCCTGGGAGACAGAGTGA	+	19903988-19904037	19p12d	The living contents of a cell; the matter contained within (but not including) the plasma membrane, usually taken to exclude large vacuoles and masses of secretory or ingested material. In eukaryotes it includes the nucleus and cytoplasm [goid 5622] [evidence IEA]; The living contents of a cell; the matter contained within (but not including) the plasma membrane, usually taken to exclude large va…	Any process that modulates the frequency, rate or extent of DNA-dependent transcription [goid 6355] [evidence IEA]; The synthesis of either RNA on a template of DNA or DNA on a template of RNA [goid 6350] [evidence IEA]; Any process that modulates the frequency, rate or extent of DNA-dependent transcription [goid 6355] [evidence NAS]	Interacting selectively with any nucleic acid [goid 3676] [evidence IEA]; The function of binding to a specific DNA sequence in order to modulate transcription. The transcription factor may or may not also interact selectively with a protein or macromolecular complex [goid 3700] [pmid 2023909] [evidence NAS]; Interacting selectively with zinc (Zn) ions [goid 8270] [pmid 2023909] [evidence NAS]; I…	ZNF505; HTF34; HPF34; TF34	Homo sapiens
ILMN_3235006	XR_015328.2	LOC728105	728105	-1.00773	2.36371	-1.06584	1.48955	3	PREDICTED: Homo sapiens misc_RNA (LOC728105), miscRNA.				6040592	RefSeq	ILMN_180695	XR_015328.2	XR_015328.2		169165120		6040592	S	5128	GCCAGGCGTGATGGTGTGCACCTGTAGTCCTTGCTACTCAGAAAGCTGAG	+	199440770-199440819	3q29i					Homo sapiens
ILMN_1801040	NM_001030288.1	SPN	6693	1.34747	2.36123	-1.02331	1.58499	16	Homo sapiens sialophorin (SPN), transcript variant 1, mRNA.	GPL115; CD43; LSN	Molecular function unclassified	Biological process unclassified	10358	RefSeq	ILMN_18556	NM_001030288.1	NM_001030288.1		71979936	NP_001025459.1	10358	A	6468	AGTGGTGTGCGCCTGTGGTACCAGCTACTCAAGAGGCGAAGGCAGGGAAG	+	29588882-29588931	16p11.2d	A membrane projection with related cytoskeletal components at the trailing edge of a cell in the process of migrating or being activated, found on the opposite side of the cell from the leading edge or immunological synapse, respectively [goid 1931] [evidence IEA]; A thin layer of dense material found in various animal tissues interposed between the cells and the adjacent connective tissue. It co…	A change in state or activity of a cell or an organism (in terms of movement, secretion, enzyme production, gene expression, etc.) as a result of a stimulus from a protozoan [goid 1562] [evidence IEA]; Any process that stops, prevents, or reduces the rate of type IV hypersensitivity, a type of inflammatory response [goid 1808] [evidence IEA]; The directed movement of a motile cell or organism, or…	Combining with an extracellular or intracellular messenger to initiate a change in cell activity, and spanning to the membrane of either the cell or an organelle [goid 4888] [pmid 1683685] [evidence TAS]; Interacting selectively with any protein or protein complex (a complex of two or more proteins that may include other nonprotein molecules) [goid 5515] [evidence IEA]; Interacting selectively wi…	GPL115; CD43; LSN	Homo sapiens
ILMN_1757689	NM_001017436.1	CT45A4	441520	2.04799	2.35641	1.17127	1.48621	X	Homo sapiens cancer/testis antigen family 45, member A4 (CT45A4), mRNA.		Nucleic acid binding -> Helicase -> RNA helicase	Oncogenesis -> Tumor suppressor	1230603	RefSeq	ILMN_23269	NM_001017436.1	NM_001017436.1		62945407	NP_001017436.1	1230603	S	813	TGAGAATACTTGTCCCTGGAGGATTATCACACCCCAAATGCATAATCTCG	-	134928842-134928889:134928890-134928891	Xq26.3b				RP13-36C9.1	Homo sapiens
ILMN_1661519	NM_014702.3	KIAA0408	9729	1.22123	2.35498	-1.07476	1.07195	6	Homo sapiens KIAA0408 (KIAA0408), mRNA.	FLJ43995; RP3-403A15.2	Molecular function unclassified	Biological process unclassified	510242	RefSeq	ILMN_11975	NM_014702.3	NM_014702.3		59806362	NP_055517.3	510242	S	6394	CATGTATCGGAACTTAGAACTGGTGGGCGCGGTGGCTCTTGCCTGTAATC	-	127803433-127803482	6q22.33a				FLJ43995; RP3-403A15.2	Homo sapiens
ILMN_2188119	NM_001040025.1	ARL16	339231	1.20124	2.35424	1.07129	1.37912	17	Homo sapiens ADP-ribosylation factor-like 16 (ARL16), mRNA.		Molecular function unclassified	Biological process unclassified	990154	RefSeq	ILMN_179057	NM_001040025.1	NM_001040025.1		91199551	NP_001035114.1	990154	S	938	TTTGAGAGGCCGAGGCGGGTGTATCACCTGAGGTCGGGAGTTCGAGACTA	-	79648443-79648492	17q25.3f			Interacting selectively with a nucleotide, any compound consisting of a nucleoside that is esterified with (ortho)phosphate or an oligophosphate at any hydroxyl group on the ribose or deoxyribose moiety [goid 166] [evidence IEA]; Interacting selectively with GTP, guanosine triphosphate [goid 5525] [evidence IEA]		Homo sapiens
ILMN_1752793	NM_005870.3	SAP18	10284	-1.00387	2.35361	-1.03568	1.31514	13	Homo sapiens Sin3A-associated protein, 18kDa (SAP18), mRNA.	SAP18p; MGC27131; 2HOR0202	Nucleic acid binding -> Chromatin/chromatin-binding protein	Nucleoside, nucleotide and nucleic acid metabolism -> mRNA transcription -> mRNA transcription regulation	2900435	RefSeq	ILMN_27996	NM_005870.3	NM_005870.3		23510407	NP_005861.1	2900435	S	1755	TCTGTGGAATTGGTGTCCCTGTTAGCAATGGCAGAGACCAGCCTGGAGCC	+	20620710-20620759	13q12.11b	A protein complex that possesses histone deacetylase activity [goid 118] [pmid 9150135] [evidence TAS]	The synthesis of either RNA on a template of DNA or DNA on a template of RNA [goid 6350] [evidence IEA]; Any process that modulates the frequency, rate or extent of transcription from an RNA polymerase II promoter [goid 6357] [pmid 9150135] [evidence TAS]	The function of a transcription cofactor that represses transcription from a RNA polymerase II promoter; does not bind DNA itself [goid 3714] [pmid 9150135] [evidence TAS]; Interacting selectively with any protein or protein complex (a complex of two or more proteins that may include other nonprotein molecules) [goid 5515] [pmid 17353931] [evidence IPI]; Interacting selectively with any protein o…	SAP18p; MGC27131; 2HOR0202	Homo sapiens
ILMN_1768973	NM_003517.2	HIST2H2AC	8338	-1.18375	2.34839	1.3405	1.28076	1	Homo sapiens histone cluster 2, H2ac (HIST2H2AC), mRNA.	H2AFQ; MGC74460; H2A; H2A/q; H2A-GL101	Nucleic acid binding -> Histone	Nucleoside, nucleotide and nucleic acid metabolism -> Chromatin packaging and remodeling	6100022	RefSeq	ILMN_13493	NM_003517.2	NM_003517.2		27436923	NP_003508.1	6100022	S	309	CGCCCAGGGCGGCGTTTTGCCTAACATCCAGGCCGTTCTGTTACCAAAGA	+	148125457-148125506	1q21.2a	A complex comprised of DNA wound around a multisubunit core and associated proteins, which forms the primary packing unit of DNA into higher order structures [goid 786] [evidence NAS]; A membrane-bounded organelle of eukaryotic cells in which chromosomes are housed and replicated. In most cells, the nucleus contains all of the cell's chromosomes except the organellar chromosomes, and is the site …	The aggregation, arrangement and bonding together of a nucleosome, the beadlike structural units of eukaryotic chromatin composed of histones and DNA [goid 6334] [evidence NAS]	Interacting selectively with DNA (deoxyribonucleic acid) [goid 3677] [evidence NAS]	H2AFQ; MGC74460; H2A; H2A/q; H2A-GL101	Homo sapiens
ILMN_1723198	NM_004936.3	CDKN2B	1030	-1.0367	2.34782	-1.10284	1.24397	9	Homo sapiens cyclin-dependent kinase inhibitor 2B (p15, inhibits CDK4) (CDKN2B), transcript variant 1, mRNA.	TP15; p15INK4b; INK4B; P15; MTS2; CDK4I	Select regulatory molecule -> Kinase modulator -> Kinase inhibitor	Cell cycle -> Cell cycle control;Oncogenesis -> Tumor suppressor	7610735	RefSeq	ILMN_20356	NM_004936.3	NM_004936.3		47132608	NP_004927.2	7610735	A	2790	GCTGATTATGGTTGTCTTGCTTTTCTTCCCATTGCACCAGCTTGTCCTCC	-	22003923-22003972	9p21.3c	A membrane-bounded organelle of eukaryotic cells in which chromosomes are housed and replicated. In most cells, the nucleus contains all of the cell's chromosomes except the organellar chromosomes, and is the site of RNA synthesis and processing. In some species, or in specialized cell types, RNA metabolism or DNA replication may be absent [goid 5634] [pmid 9230210] [evidence IDA]; All of the con…	Any process that modulates the frequency, rate or extent of CDK activity [goid 79] [pmid 8078588] [evidence IDA]; Progression from G2 phase to M phase of the mitotic cell cycle [goid 86] [pmid 17553787] [evidence IMP]; The process by which the cell cycle is halted during one of the normal phases (G1, S, G2, M) [goid 7050] [pmid 17553787] [evidence IMP]; Any process that activates or increases the…	Stops, prevents or reduces the activity of a cyclin-dependent protein kinase [goid 4861] [pmid 9230210] [evidence NAS]; Catalysis of the transfer of a phosphate group, usually from ATP, to a substrate molecule [goid 16301] [evidence IEA]; Stops, prevents or reduces the activity of a cyclin-dependent protein kinase [goid 4861] [pmid 8078588] [evidence IDA]; Interacting selectively with any protein…	TP15; p15INK4b; INK4B; P15; MTS2; CDK4I	Homo sapiens
ILMN_3228529	XR_039958.1	TMEM191A	84222	1.03485	2.34704	1.08404	1.40329	22	PREDICTED: Homo sapiens misc_RNA (TMEM191A), miscRNA.				1340477	RefSeq	ILMN_349717	XR_039958.1	XR_039958.1		169215520		1340477	A	469	GCTGCAGCTAGCTTCGATTGTTCCACTGTACTCCAGCCTGGTGACAGCAG	+	19385688-19385737	22q11.21e	Double layer of lipid molecules that encloses all cells, and, in eukaryotes, many organelles; may be a single or double lipid bilayer; also includes associated proteins [goid 16020] [evidence IEA]; Penetrating at least one phospholipid bilayer of a membrane. May also refer to the state of being buried in the bilayer with no exposure outside the bilayer. When used to describe a protein, indicates …				Homo sapiens
ILMN_1673421	XM_944716.1	LOC440704	440704	1.13523	2.34511	1.02014	1.29601		PREDICTED: Homo sapiens hypothetical gene supported by BC042042 (LOC440704), mRNA.				830390	RefSeq	ILMN_34488	XM_944716.1	XM_944716.1		88952635	XP_949809.1	830390	A	1563	GCTCGGCATGGTGGTGCATGCTTGTAGTTCCAGCTACTCAGGAGATTGAG								Homo sapiens
ILMN_3237404	XM_001722111.1	LOC100132585	100132585	-1.03902	2.34325	1.01692	1.47528	7	PREDICTED: Homo sapiens hypothetical protein LOC100132585 (LOC100132585), mRNA.		Molecular function unclassified	Biological process unclassified	1240669	RefSeq	ILMN_336990	XM_001722111.1	XM_001722111.1		169170098	XP_001722163.1	1240669	S	1	TTTGGGAGGCTGAGGTGGACAGATCATGAGGTCAGGAGTTCGAGACCAGC	-	74002136-74002185	7q11.23c					Homo sapiens
ILMN_1811181	XM_933028.2	FLJ20444	403323	1.12164	2.33861	-1.07685	1.01817	9	PREDICTED: Homo sapiens hypothetical protein FLJ20444, transcript variant 2 (FLJ20444), mRNA.		Molecular function unclassified	Biological process unclassified	1770148	RefSeq	ILMN_36395	XM_933028.2	XM_933028.2		113420697	XP_938121.2	1770148	S	547	GGAGTGCTAAAAGGAGCCAAGGTGTAGTGGTGACTGGAAGGTGACCAGGG	-	42011021-42011070	9q12g					Homo sapiens
ILMN_1738678	XM_939697.1	C9orf130	286354	1.09773	2.32886	1.06291	1.47121		PREDICTED: Homo sapiens chromosome 9 open reading frame 130 (C9orf130), mRNA.				5260075	RefSeq	ILMN_30981	XM_939697.1	XM_939697.1		89030475	XP_944790.1	5260075	A	1958	GAGATGGCCCCACTGGACTCCAGCCTTGGCGACAGAGAGAGACTCCATCT								Homo sapiens
ILMN_1722674	XM_938324.1	MGC3196	79064	-1.0533	2.32618	1.03619	1.13363		PREDICTED: Homo sapiens hypothetical protein MGC3196 (MGC3196), mRNA.		Molecular function unclassified	Biological process unclassified	6370367	RefSeq	ILMN_45109	XM_938324.1	XM_938324.1		89034821	XP_943417.1	6370367	A	398	TGACCCTCACCACTCATGCCCCCTTTGGCTTGGGGGCCCATTTCACAGTT			11q12.3b					Homo sapiens
ILMN_2370135	NM_004501.3	HNRNPU	3192	1.12534	2.32605	-1.04479	1.22702	1	Homo sapiens heterogeneous nuclear ribonucleoprotein U (scaffold attachment factor A) (HNRNPU), transcript variant 2, mRNA.	SAF-A; HNRPU; U21.1; HNRNPU	Nucleic acid binding -> Other RNA-binding protein	Nucleoside, nucleotide and nucleic acid metabolism -> Other nucleoside, nucleotide and nucleic acid metabolism	1410400	RefSeq	ILMN_3202	NM_004501.3	NM_004501.3		74229006	NP_004492.2	1410400	A	5953	GTCTTGTTTTCAAAAGTGGATGGAACTTGGCTGGGTGTGGTGGCTCACGC	-	245014388-245014437	1q44b	A macromolecular complex containing both protein and RNA molecules [goid 30529] [evidence IEA]; A macromolecular complex containing both protein and RNA molecules [goid 30529] [evidence IEA]; A membrane-bounded organelle of eukaryotic cells in which chromosomes are housed and replicated. In most cells, the nucleus contains all of the cell's chromosomes except the organellar chromosomes, and is th…	The joining together of exons from one or more primary transcripts of nuclear messenger RNA (mRNA) and the excision of intron sequences, via a spliceosomal mechanism, so that mRNA consisting only of the joined exons is produced [goid 398] [pmid 12226669] [evidence EXP]; The process of removing sections of the primary RNA transcript to remove sequences not present in the mature form of the RNA and…	Interacting selectively with any nucleic acid [goid 3676] [evidence IEA]; Interacting selectively with any nucleic acid [goid 3676] [evidence IEA]; Interacting selectively with a nucleotide, any compound consisting of a nucleoside that is esterified with (ortho)phosphate or an oligophosphate at any hydroxyl group on the ribose or deoxyribose moiety [goid 166] [evidence IEA]; Interacting selective…	SAF-A; HNRPU; U21.1; HNRNPU	Homo sapiens
ILMN_2376723	NM_078487.2	CDKN2B	1030	-1.14473	2.32401	-1.19572	1.14248	9	Homo sapiens cyclin-dependent kinase inhibitor 2B (p15, inhibits CDK4) (CDKN2B), transcript variant 2, mRNA.	TP15; p15INK4b; INK4B; P15; MTS2; CDK4I	Select regulatory molecule -> Kinase modulator -> Kinase inhibitor	Cell cycle -> Cell cycle control;Oncogenesis -> Tumor suppressor	620487	RefSeq	ILMN_183997	NM_078487.2	NM_078487.2		47132609	NP_511042.1	620487	A	3700	CCATTTTCGAAGCCACCTGGCAGACAGGTTTAGCTGTTTCATCAGCAGCC	-	22003136-22003185	9p21.3c	A membrane-bounded organelle of eukaryotic cells in which chromosomes are housed and replicated. In most cells, the nucleus contains all of the cell's chromosomes except the organellar chromosomes, and is the site of RNA synthesis and processing. In some species, or in specialized cell types, RNA metabolism or DNA replication may be absent [goid 5634] [pmid 9230210] [evidence IDA]; All of the con…	Any process that modulates the frequency, rate or extent of CDK activity [goid 79] [pmid 8078588] [evidence IDA]; Progression from G2 phase to M phase of the mitotic cell cycle [goid 86] [pmid 17553787] [evidence IMP]; The process by which the cell cycle is halted during one of the normal phases (G1, S, G2, M) [goid 7050] [pmid 17553787] [evidence IMP]; Any process that activates or increases the…	Stops, prevents or reduces the activity of a cyclin-dependent protein kinase [goid 4861] [pmid 9230210] [evidence NAS]; Catalysis of the transfer of a phosphate group, usually from ATP, to a substrate molecule [goid 16301] [evidence IEA]; Stops, prevents or reduces the activity of a cyclin-dependent protein kinase [goid 4861] [pmid 8078588] [evidence IDA]; Interacting selectively with any protein…	TP15; p15INK4b; INK4B; P15; MTS2; CDK4I	Homo sapiens
ILMN_3256926	XM_001723713.1	LOC100130764	100130764	1.10142	2.32135	1.15119	1.19756	8	PREDICTED: Homo sapiens p150-like (LOC100130764), mRNA.				4670593	RefSeq	ILMN_338423	XM_001723713.1	XM_001723713.1		169172712	XP_001723765.2	4670593	M	1952	AACATATGGACACAGGAAGGGGAACATCACACTCTGGGACTGTTGTGGGG	-	28671699-28671748	8p21.1c					Homo sapiens
ILMN_1672783	NM_001017436.1	CT45A4	441520	2.10888	2.31496	1.09509	1.55252	X	Homo sapiens cancer/testis antigen family 45, member A4 (CT45A4), mRNA.		Nucleic acid binding -> Helicase -> RNA helicase	Oncogenesis -> Tumor suppressor	5820551	RefSeq	ILMN_23269	NM_001017436.1	NM_001017436.1		62945407	NP_001017436.1	5820551	S	906	AATGGAGCAGGATATTGCTGAAGTCTCCTGGCATATGTTACCGAATCAAA	-	134928749-134928798	Xq26.3b					Homo sapiens
ILMN_1653667	XM_926758.1	LOC643423	643423	1.0895	2.31446	1.17409	1.12518	21	PREDICTED: Homo sapiens similar to T-box 1 isoform C (LOC643423), mRNA.				1660653	RefSeq	ILMN_38469	XM_926758.1	XM_926758.1		89058163	XP_931851.1	1660653	S	279	CACGGCCCACCCTCCGCAGCTGCTGGCCCGGGTGCTAAGTCCCCTCACTG	+	24503066-24503115						Homo sapiens
ILMN_2313889	NM_033196.2	ZNF682	91120	1.13582	2.30935	1.1575	1.54625	19	Homo sapiens zinc finger protein 682 (ZNF682), transcript variant 1, mRNA.	FLJ90362; BC39498_3	Transcription factor -> Zinc finger transcription factor -> KRAB box transcription factor	Nucleoside, nucleotide and nucleic acid metabolism -> mRNA transcription -> mRNA transcription regulation;Cell proliferation and differentiation	3440431	RefSeq	ILMN_21081	NM_033196.2	NM_033196.2		116284400	NP_149973.1	3440431	A	2316	AGGCGGATCACGAGGTCAGGAGATCGAGACCACGATGAAACCCTGTCTCT	-	20116068-20116117	19p12d	The living contents of a cell; the matter contained within (but not including) the plasma membrane, usually taken to exclude large vacuoles and masses of secretory or ingested material. In eukaryotes it includes the nucleus and cytoplasm [goid 5622] [evidence IEA]; A membrane-bounded organelle of eukaryotic cells in which chromosomes are housed and replicated. In most cells, the nucleus contains …	The synthesis of either RNA on a template of DNA or DNA on a template of RNA [goid 6350] [evidence IEA]; Any process that modulates the frequency, rate or extent of DNA-dependent transcription [goid 6355] [evidence IEA]; Any process that modulates the frequency, rate or extent of DNA-dependent transcription [goid 6355] [evidence IEA]	Interacting selectively with DNA (deoxyribonucleic acid) [goid 3677] [evidence IEA]; Interacting selectively with zinc (Zn) ions [goid 8270] [evidence IEA]; Interacting selectively with any metal ion [goid 46872] [evidence IEA]; Interacting selectively with any nucleic acid [goid 3676] [evidence IEA]; Interacting selectively with zinc (Zn) ions [goid 8270] [evidence IEA]; Interacting selectively …	FLJ90362; BC39498_3	Homo sapiens
ILMN_3238183	NR_003611.2	BMS1P5	399761	1.13266	2.30744	-1.04655	1.33632	10	Homo sapiens BMS1 pseudogene 5 (BMS1P5), non-coding RNA.				1260646	RefSeq	ILMN_370342	NR_003611.2	NR_003611.2		219689089		1260646	S	3888	TAAAGTCTAGCCAGGTGCAGTGGCTCACGCCTGTAATCCCAGACTTTGGG	-	48927670-48927719	10q11.22c					Homo sapiens
ILMN_2059173	NM_024881.3	SLC35E1	79939	1.08821	2.30706	1.02517	1.30262	19	Homo sapiens solute carrier family 35, member E1 (SLC35E1), mRNA.	MGC44954; FLJ14251	Transporter -> Other transporter	Nucleoside, nucleotide and nucleic acid metabolism -> Nucleoside, nucleotide and nucleic acid transport;Transport -> Nucleoside, nucleotide and nucleic acid transport;Transport -> Other transport	2900307	RefSeq	ILMN_23168	NM_024881.3	NM_024881.3		40255010	NP_079157.2	2900307	S	2927	TGGGAGGCTGAGGTGGGTGGATCACTGGAGTTTGAGACCACCCTGGCCAA	-	16523764-16523813	19p13.11f	Double layer of lipid molecules that encloses all cells, and, in eukaryotes, many organelles; may be a single or double lipid bilayer; also includes associated proteins [goid 16020] [evidence IEA]; Penetrating at least one phospholipid bilayer of a membrane. May also refer to the state of being buried in the bilayer with no exposure outside the bilayer. When used to describe a protein, indicates …	The directed movement of substances (such as macromolecules, small molecules, ions) into, out of, within or between cells, or within a multicellular organism [goid 6810] [evidence IEA]		MGC44954; FLJ14251	Homo sapiens
ILMN_1680937	NM_003526.2	HIST1H2BC	8347	-1.00247	2.30251	1.3328	1.14939	6	Homo sapiens histone cluster 1, H2bc (HIST1H2BC), mRNA.	H2B/l; MGC104246; dJ221C16.3; H2BFL; H2B.1	Molecular function unclassified	Biological process unclassified	450753	RefSeq	ILMN_28053	NM_003526.2	NM_003526.2		21166388	NP_003517.2	450753	S	351	GGCCGTCACCAAGTACACCAGCTCCAAGTAAACATTCCAAGTAAGCGTCT	-	26231711-26231730:26231731-26231760	6p22.1d	A complex comprised of DNA wound around a multisubunit core and associated proteins, which forms the primary packing unit of DNA into higher order structures [goid 786] [evidence IEA]; A membrane-bounded organelle of eukaryotic cells in which chromosomes are housed and replicated. In most cells, the nucleus contains all of the cell's chromosomes except the organellar chromosomes, and is the site …	The aggregation, arrangement and bonding together of a nucleosome, the beadlike structural units of eukaryotic chromatin composed of histones and DNA [goid 6334] [evidence IEA]; The aggregation, arrangement and bonding together of a nucleosome, the beadlike structural units of eukaryotic chromatin composed of histones and DNA [goid 6334] [pmid 422550] [evidence NAS]; The aggregation, arrangement …	Interacting selectively with DNA (deoxyribonucleic acid) [goid 3677] [evidence IEA]; Interacting selectively with DNA (deoxyribonucleic acid) [goid 3677] [pmid 9119399] [evidence NAS]; Interacting selectively with DNA (deoxyribonucleic acid) [goid 3677] [pmid 422550] [evidence NAS]; Interacting selectively with any protein or protein complex (a complex of two or more proteins that may include oth…	H2B/l; MGC104246; dJ221C16.3; H2BFL; H2B.1	Homo sapiens
ILMN_2122511	NM_133459.1	CCBE1	147372	1.0383	2.3012	1.09307	1.6576	18	Homo sapiens collagen and calcium binding EGF domains 1 (CCBE1), mRNA.	FLJ30681; MGC50861	Extracellular matrix -> Extracellular matrix structural protein	Cell structure and motility -> Cell structure	3370300	RefSeq	ILMN_6075	NM_133459.1	NM_133459.1		39930510	NP_597716.1	3370300	S	2999	GGAGGCTGAGGCGGGGAGATCACAAGGTCAGGAGATCGAGACCAGCCTGA	-	55252308-55252357	18q21.32a-q21.32b	The space external to the outermost structure of a cell. For cells without external protective or external encapsulating structures this refers to space outside of the plasma membrane. This term covers the host cell environment outside an intracellular parasite [goid 5576] [evidence IEA]		Interacting selectively with calcium ions (Ca2+) [goid 5509] [evidence IEA]	FLJ30681; MGC50861	Homo sapiens
ILMN_1676848	XM_001133058.1	LOC728844	728844	1.11353	2.29964	1.02293	1.40388		PREDICTED: Homo sapiens hypothetical LOC728844 (LOC728844), mRNA.		Molecular function unclassified	Biological process unclassified	4850161	RefSeq	ILMN_163479	XM_001133058.1	XM_001133058.1		113423772	XP_001133058.1	4850161	S	203	GCTCAGACACTCTACAGCTGAGAGTAGACACTTGTGGGAGGAGTCTGCTA			12q13.13f					Homo sapiens
ILMN_1787314	NM_178231.1	ALS2CR14	65068	1.10789	2.29307	1.00627	1.302	2	Homo sapiens amyotrophic lateral sclerosis 2 (juvenile) chromosome region, candidate 14 (ALS2CR14), mRNA.		Molecular function unclassified	Neuronal activities -> Synaptic transmission -> Neurotransmitter release	6940709	RefSeq	ILMN_947	NM_178231.1	NM_178231.1		30102945	NP_839945.1	6940709	S	830	TTTTCTTTGAGACAGGGTCTTTCTCTGCACTCCAGCCTAGGCAACAGAGC	-	203398622-203398648:203398422-203398444						Homo sapiens
ILMN_3264112	XM_001721430.1	LOC100129362	100129362	1.12211	2.29285	-1.04793	1.32192		PREDICTED: Homo sapiens hypothetical protein LOC100129362 (LOC100129362), mRNA.				290095	RefSeq	ILMN_344655	XM_001721430.1	XM_001721430.1		169205411	XP_001721482.1	290095	M	250	TTTGGGAGTCTTGACCGGGCGCAGTGGCTCACGCCTGTAATCTCAGCACT			12q13.13e					Homo sapiens
ILMN_2239774	NM_032899.4	FAM83A	84985	1.87223	2.28969	1.80575	1.56623	8	Homo sapiens family with sequence similarity 83, member A (FAM83A), transcript variant 1, mRNA.	BJ-TSA-9; MGC14128	Molecular function unclassified	Biological process unclassified	2510605	RefSeq	ILMN_14524	NM_032899.4	NM_032899.4		46255015	NP_116288.2	2510605	I	2509	CAGCCTGGTCACCTCCTGAGGAATAAATGCTGAACCTCACAAGCCCCATC	+	124220787-124220836	8q24.13b				BJ-TSA-9; MGC14128	Homo sapiens
ILMN_2176882	NM_021915.1	ZNF69	7620	1.11009	2.28785	-1.01907	1.20209	19	Homo sapiens zinc finger protein 69 (ZNF69), mRNA.	MGC59928; Cos5	Transcription factor -> Zinc finger transcription factor -> KRAB box transcription factor	Biological process unclassified	2630379	RefSeq	ILMN_23104	NM_021915.1	NM_021915.1		50512285	NP_068734.1	2630379	S	1136	CTTCAACAGTAAAAGACTTGGCATTGGCTGGGCATGGTGGCTCACGCCTG	+	11885842-11885891	19p13.2a	The living contents of a cell; the matter contained within (but not including) the plasma membrane, usually taken to exclude large vacuoles and masses of secretory or ingested material. In eukaryotes it includes the nucleus and cytoplasm [goid 5622] [evidence IEA]; A membrane-bounded organelle of eukaryotic cells in which chromosomes are housed and replicated. In most cells, the nucleus contains …	The synthesis of either RNA on a template of DNA or DNA on a template of RNA [goid 6350] [evidence IEA]; Any process that modulates the frequency, rate or extent of DNA-dependent transcription [goid 6355] [evidence NAS]	The function of binding to a specific DNA sequence in order to modulate transcription. The transcription factor may or may not also interact selectively with a protein or macromolecular complex [goid 3700] [evidence NAS]; Interacting selectively with zinc (Zn) ions [goid 8270] [evidence IEA]; Interacting selectively with any metal ion [goid 46872] [evidence IEA]	MGC59928; Cos5	Homo sapiens
ILMN_2363392	NM_172014.1	TNFSF14	8740	1.02321	2.28769	-1.02924	1.42441	19	Homo sapiens tumor necrosis factor (ligand) superfamily, member 14 (TNFSF14), transcript variant 2, mRNA.	LTg; CD258; LIGHT; HVEML; TR2	Signaling molecule -> Cytokine -> Tumor necrosis factor family member	Signal transduction -> Cell surface receptor mediated signal transduction -> Cytokine and chemokine mediated signaling pathway;Signal transduction -> Cell communication -> Ligand-mediated signaling;Immunity and defense;Apoptosis -> Induction of apoptosis	1170673	RefSeq	ILMN_9666	NM_172014.1	NM_172014.1		25952146	NP_742011.1	1170673	A	1314	CCGAGATCACACCACTGCACTCCAACCTGGGAAACGCAGTGAGACTGTGC	-	6664570-6664619	19p13.3a	The space external to the outermost structure of a cell. For cells without external protective or external encapsulating structures this refers to space outside of the plasma membrane. This term covers the host cell environment outside an intracellular parasite [goid 5576] [evidence IEA]; That part of a multicellular organism outside the cells proper, usually taken to be outside the plasma membra…	A process that directly activates any of the steps required for cell death by apoptosis [goid 6917] [pmid 10799510] [evidence TAS]; Any immune system process that functions in the calibrated response of an organism to a potential internal or invasive threat [goid 6955] [evidence IEA]; The cascade of processes by which a signal interacts with a receptor, causing a change in the level or activity o…	Functions to control the survival, growth, differentiation and effector function of tissues and cells [goid 5125] [evidence IEA]; Interacting selectively with the tumor necrosis factor receptor [goid 5164] [evidence IEA]; Stops, prevents or reduces the activity of a caspase, any of a group of cysteine proteases involved in apoptosis [goid 43027] [pmid 12393901] [evidence IDA]	LTg; CD258; LIGHT; HVEML; TR2	Homo sapiens
ILMN_1770102	NM_024859.1	FLJ21687	79917	1.16579	2.28256	1.03495	1.0565	X	Homo sapiens PDZ domain containing, X chromosome (FLJ21687), mRNA.	JM10; MGC138889	Molecular function unclassified	Signal transduction -> Intracellular signaling cascade -> Other intracellular signaling cascade;Signal transduction -> Cell communication	2100047	RefSeq	ILMN_26889	NM_024859.1	NM_024859.1		13376285	NP_079135.1	2100047	S	2551	CCCCAACTGTATATGTTGCACTGTGCTAGGTACTGTGGAGATGCTGGAGG	+	48911326-48911375	Xp11.23b				JM10; MGC138889	Homo sapiens
ILMN_1657769	NM_183004.3	EIF5	1983	1.25703	2.2804	1.00892	1.39758	14	Homo sapiens eukaryotic translation initiation factor 5 (EIF5), transcript variant 2, mRNA.	EIF-5A	Nucleic acid binding -> Translation factor -> Translation initiation factor;Select regulatory molecule -> G-protein modulator -> Other G-protein modulator	Protein metabolism and modification -> Protein biosynthesis	6550035	RefSeq	ILMN_17164	NM_183004.3	NM_183004.3		37537715	NP_892116.2	6550035	I	209	AGCCTGGCGTTCGCTCGCGCTCTCTTGCTTAATGGCAAATTGTGGGCGAG	+	102871197-102871246	14q32.32b	All of the contents of a cell excluding the plasma membrane and nucleus, but including other subcellular structures [goid 5737] [pmid 8663286] [evidence TAS]; That part of the cytoplasm that does not contain membranous or particulate subcellular components [goid 5829] [pmid 8663286] [evidence NAS]	Any process that modulates the frequency, rate or extent of translational initiation [goid 6446] [pmid 8663286] [evidence TAS]	Interacting selectively with a nucleotide, any compound consisting of a nucleoside that is esterified with (ortho)phosphate or an oligophosphate at any hydroxyl group on the ribose or deoxyribose moiety [goid 166] [evidence IEA]; Functions in the initiation of ribosome-mediated translation of mRNA into a polypeptide [goid 3743] [pmid 8663286] [evidence NAS]; Catalysis of the reaction: GTP + H2O =…	EIF-5A	Homo sapiens
ILMN_1732071	NM_003528.2	HIST2H2BE	8349	-1.26528	2.27952	1.70623	1.51072	1	Homo sapiens histone cluster 2, H2be (HIST2H2BE), mRNA.	H2BFQ; MGC119804; MGC129733; H2B/q; GL105; MGC129734; H2B; MGC119802; H2B.1	Molecular function unclassified	Biological process unclassified	4230678	RefSeq	ILMN_28293	NM_003528.2	NM_003528.2		22027639	NP_003519.1	4230678	S	1804	CACTTACCACCTCATTTGCTTTTCTGGAGGCCATGCAATATAGGCGGGAC	-	149856379-149856428	1q21.2a	A complex comprised of DNA wound around a multisubunit core and associated proteins, which forms the primary packing unit of DNA into higher order structures [goid 786] [pmid 1469070] [evidence NAS]; A membrane-bounded organelle of eukaryotic cells in which chromosomes are housed and replicated. In most cells, the nucleus contains all of the cell's chromosomes except the organellar chromosomes, a…	The aggregation, arrangement and bonding together of a nucleosome, the beadlike structural units of eukaryotic chromatin composed of histones and DNA [goid 6334] [pmid 1469070] [evidence NAS]; Reactions triggered in response to the presence of a bacterium that act to protect the cell or organism [goid 42742] [evidence IEA]	Interacting selectively with DNA (deoxyribonucleic acid) [goid 3677] [pmid 1469070] [evidence NAS]; Interacting selectively with any protein or protein complex (a complex of two or more proteins that may include other nonprotein molecules) [goid 5515] [pmid 17353931] [evidence IPI]	MGC119804; H2BFQ; MGC129733; H2B/q; GL105; MGC129734; H2B; MGC119802; H2B.1	Homo sapiens
ILMN_3241725	NR_024074.1	GOLGA9P	283796	-1.08347	2.27898	1.0399	1.26201	15	Homo sapiens golgi autoantigen, golgin subfamily a, 9 pseudogene (GOLGA9P), non-coding RNA.				2060093	RefSeq	ILMN_365086	NR_024074.1	NR_024074.1		196115078		2060093	S	1745	AGAGACAGTGGTATAACAGGCTCCTTATGCCAGGTGCAGTGGCTCATGCC	+	23262589-23262638	15q11.2c					Homo sapiens
ILMN_2162367	NM_007068.2	DMC1	11144	1.13539	2.27746	-1.0062	1.35926	22	Homo sapiens DMC1 dosage suppressor of mck1 homolog, meiosis-specific homologous recombination (yeast) (DMC1), mRNA.	DMC1H; HsLim15; dJ199H16.1; MGC150473; MGC150472; LIM15	Nucleic acid binding -> DNA strand-pairing protein	Nucleoside, nucleotide and nucleic acid metabolism -> DNA metabolism -> DNA repair;Nucleoside, nucleotide and nucleic acid metabolism -> DNA metabolism -> DNA recombination	5670435	RefSeq	ILMN_167637	NM_007068.2	NM_007068.2		23238218	NP_008999.2	5670435	S	1995	CAAGTGCAGTGGCATGTGCTTGTAATCCCAGCTACTCTGGAGGCTGAGGC	-	38915178-38915227	22q13.1b-q13.1c	The living contents of a cell; the matter contained within (but not including) the plasma membrane, usually taken to exclude large vacuoles and masses of secretory or ingested material. In eukaryotes it includes the nucleus and cytoplasm [goid 5622] [evidence IEA]; The living contents of a cell; the matter contained within (but not including) the plasma membrane, usually taken to exclude large va…	The chemical reactions and pathways involving DNA, deoxyribonucleic acid, one of the two main types of nucleic acid, consisting of a long, unbranched macromolecule formed from one, or more commonly, two, strands of linked deoxyribonucleotides [goid 6259] [evidence IEA]; The process whose specific outcome is the progression of the ovarian follicle over time, from its formation to the mature struct…	Interacting selectively with a nucleotide, any compound consisting of a nucleoside that is esterified with (ortho)phosphate or an oligophosphate at any hydroxyl group on the ribose or deoxyribose moiety [goid 166] [evidence IEA]; Interacting selectively with DNA (deoxyribonucleic acid) [goid 3677] [evidence IEA]; Interacting selectively with any protein or protein complex (a complex of two or mor…	DMC1H; HsLim15; dJ199H16.1; MGC150473; MGC150472; LIM15	Homo sapiens
ILMN_1694432	NM_001312.2	CRIP2	1397	1.23857	2.27665	-1.19278	1.09078	14	Homo sapiens cysteine-rich protein 2 (CRIP2), mRNA.	CRP2; CRIP; ESP1		Developmental processes -> Mesoderm development -> Muscle development	5340246	RefSeq	ILMN_29728	NM_001312.2	NM_001312.2		31542322	NP_001303.1	5340246	S	1020	CCACCTGCCAGTGTTATTTATGCTCCCTTCGTGGGTGATGGCCACGCCCT	+	105017359-105017408	14q32.33c		Any process that activates or increases the rate or extent of cell proliferation [goid 8284] [evidence IEA]; The process whose specific outcome is the progression of the myeloid and lymphoid derived organ/tissue systems of the blood and other parts of the body over time, from formation to the mature structure. The site of hemopoiesis is variable during development, but occurs primarily in bone ma…	Interacting selectively with zinc (Zn) ions [goid 8270] [pmid 8824798] [evidence TAS]; Interacting selectively with any metal ion [goid 46872] [evidence IEA]	CRP2; CRIP; ESP1	Homo sapiens
ILMN_3192836	XM_001723702.1	LOC100130562	100130562	1.39853	2.27246	-1.31742	1.02177	12	PREDICTED: Homo sapiens hypothetical protein LOC100130562, transcript variant 1 (LOC100130562), mRNA.				3610373	RefSeq	ILMN_349077	XM_001723702.1	XM_001723702.1		169204453	XP_001723754.1	3610373	A	52	GGGGGGCACGGAGGCCCTGGTGGCCCTGGGATGGGGAACCGCGGTGGCTT	+	117168296-117168345	12q24.23a					Homo sapiens
ILMN_2394132	NM_144736.3	PRO1853	55471	1.00772	2.27031	-1.01396	1.21069	2	Homo sapiens hypothetical protein PRO1853 (PRO1853), transcript variant 1, mRNA.		Molecular function unclassified	Biological process unclassified	520403	RefSeq	ILMN_15591	NM_144736.3	NM_144736.3		47524169	NP_653337.1	520403	A	1708	GGGAGGCTGAGGTGGGCATATCACCTGAGGTCAGCAGTTAAAGACCAGCC	+	37329320-37329369	2p22.2b					Homo sapiens
ILMN_1748124	NM_198057.2	TSC22D3	1831	-1.04425	2.26996	1.09138	1.58969	X	Homo sapiens TSC22 domain family, member 3 (TSC22D3), transcript variant 1, mRNA.	hDIP; DIP; DKFZp313A1123; DSIPI; TSC-22R; GILZ	Transcription factor -> Other transcription factor	Nucleoside, nucleotide and nucleic acid metabolism -> mRNA transcription -> mRNA transcription regulation	6350632	RefSeq	ILMN_23548	NM_198057.2	NM_198057.2		62865623	NP_932174.1	6350632	A	2043	GAAGGATGGTGTCCTACTGTGGATGAGGGATGAACAAGGGGATGGCTTTG	-	106956627-106956676	Xq22.3b		Any process that modulates the frequency, rate or extent of DNA-dependent transcription [goid 6355] [pmid 8982256] [evidence TAS]; A process which directly inhibits any of the steps required for cell death by apoptosis [goid 6916] [evidence IEA]; A change in state or activity of a cell or an organism (in terms of movement, secretion, enzyme production, gene expression, etc.) as a result of a stim…	The function of binding to a specific DNA sequence in order to modulate transcription. The transcription factor may or may not also interact selectively with a protein or macromolecular complex [goid 3700] [pmid 8982256] [evidence TAS]; The function of binding to a specific DNA sequence in order to modulate transcription. The transcription factor may or may not also interact selectively with a pr…	hDIP; DIP; DKFZp313A1123; DSIPI; TSC-22R; GILZ	Homo sapiens
ILMN_1685699	NM_002771.2	PRSS3	5646	1.60909	2.26597	1.41878	2.36535	9	Homo sapiens protease, serine, 3 (mesotrypsin) (PRSS3), mRNA.	TRY3; MTG; TRY4; PRSS4	Protease -> Serine protease	Protein metabolism and modification -> Proteolysis	5080139	RefSeq	ILMN_19426	NM_002771.2	NM_002771.2		21536451	NP_002762.2	5080139	S	456	TGAGCTTTGGTGCTGACTACCCAGACGAGCTGAAGTGCCTGGATGCTCCG	+	33788069-33788080:33788484-33788521	9p13.3d	The space external to the outermost structure of a cell. For cells without external protective or external encapsulating structures this refers to space outside of the plasma membrane. This term covers the host cell environment outside an intracellular parasite [goid 5576] [evidence IEA]; That part of a multicellular organism outside the cells proper, usually taken to be outside the plasma membra…	The hydrolysis of a peptide bond or bonds within a protein [goid 6508] [pmid 6698368] [evidence IDA]; The hydrolysis of a peptide bond or bonds within a protein [goid 6508] [pmid 8294000] [evidence NAS]; The whole of the physical, chemical, and biochemical processes carried out by multicellular organisms to break down ingested nutrients into components that may be easily absorbed and directed int…	Catalysis of the hydrolysis of internal, alpha-peptide bonds in a polypeptide chain by a catalytic mechanism that involves a catalytic triad consisting of a serine nucleophile that is activated by a proton relay involving an acidic residue (e.g. aspartate or glutamate) and a basic residue (usually histidine) [goid 4252] [pmid 6698368] [evidence IDA]; Catalysis of the hydrolysis of internal, alpha…	TRY3; MTG; TRY4; PRSS4	Homo sapiens
ILMN_2352245	NM_177532.3	RASSF6	166824	1.13824	2.26452	-1.04383	1.20459	4	Homo sapiens Ras association (RalGDS/AF-6) domain family member 6 (RASSF6), transcript variant 1, mRNA.	DKFZp686K23225	Select regulatory molecule -> G-protein modulator -> Other G-protein modulator	Signal transduction;Apoptosis	630240	RefSeq	ILMN_15686	NM_177532.3	NM_177532.3		41393612	NP_803876.1	630240	A	3967	AAGATGAAAGAGGGAAATAGGCCATGGACGGTGGCTCACGCCTGTAATCC	-	74657977-74658026	4q13.3d		The cascade of processes by which a signal interacts with a receptor, causing a change in the level or activity of a second messenger or other downstream target, and ultimately effecting a change in the functioning of the cell [goid 7165] [evidence IEA]	Interacting selectively with any protein or protein complex (a complex of two or more proteins that may include other nonprotein molecules) [goid 5515] [evidence IEA]	DKFZp686K23225	Homo sapiens
ILMN_2381537	NM_014478.4	CRCP	27297	1.00804	2.26063	-1.33806	1.21532	7	Homo sapiens CGRP receptor component (CRCP), transcript variant 1, mRNA.	MGC111194; CGRP-RCP; RCP; CRCP	Receptor -> G-protein coupled receptor	Signal transduction -> Cell surface receptor mediated signal transduction -> G-protein mediated signaling;Developmental processes -> Fertilization	6480121	RefSeq	ILMN_22485	NM_014478.4	NM_014478.4		100913024	NP_055293.1	6480121	A	2205	GGAATCGCTTGAACCGGGGAGGCAGAGGTTGCAGTGAGCCAGATCGTGCA	+	65256392-65256441	7q11.21e	The part of a cell or its extracellular environment in which a gene product is located. A gene product may be located in one or more parts of a cell and its location may be as specific as a particular macromolecular complex, that is, a stable, persistent association of macromolecules that function together [goid 5575] [evidence ND ]; A membrane-bounded organelle of eukaryotic cells in which chrom…	The synthesis of either RNA on a template of DNA or DNA on a template of RNA [goid 6350] [evidence IEA]; The synthesis of RNA from a DNA template by RNA polymerase III (Pol III), originating at a Pol III-specific promoter [goid 6383] [pmid 12482973] [evidence IDA]; The discharge, by sperm, of a single, anterior secretory granule following their attachment to the zona pellucida surrounding the ooc…	Interacting selectively with a nucleotide, any compound consisting of a nucleoside that is esterified with (ortho)phosphate or an oligophosphate at any hydroxyl group on the ribose or deoxyribose moiety [goid 166] [evidence IEA]; Catalysis of a biochemical reaction at physiological temperatures. In biologically catalyzed reactions, the reactants are known as substrates, and the catalysts are natu…	MGC111194; CGRP-RCP; RCP; Crcp	Homo sapiens
ILMN_2404795	NM_177530.1	SULT1A1	6817	1.07305	2.25936	-1.00436	1.2831	16	Homo sapiens sulfotransferase family, cytosolic, 1A, phenol-preferring, member 1 (SULT1A1), transcript variant 3, mRNA.	MGC5163; MGC131921; TSPST1; STP; PST; HAST1/HAST2; P-PST; ST1A3; STP1	Transferase -> Other transferase	Lipid, fatty acid and steroid metabolism -> Steroid metabolism -> Steroid hormone metabolism;Sulfur metabolism	1050612	RefSeq	ILMN_4950	NM_177530.1	NM_177530.1		29540536	NP_803566.1	1050612	A	1270	ATCCCAGCAATTTGGAGGCTGAGGTGGGAGGATCATTTGAGCCCAGGAGT	-	28616984-28617033	16p11.2e	All of the contents of a cell excluding the plasma membrane and nucleus, but including other subcellular structures [goid 5737] [evidence IEA]	The chemical reactions and pathways involving any of a group of physiologically important biogenic amines that possess a catechol (3,4-dihydroxyphenyl) nucleus and are derivatives of 3,4-dihydroxyphenylethylamine [goid 6584] [evidence IEA]; The chemical reactions and pathways involving lipids, compounds soluble in an organic solvent but not, or sparingly, in an aqueous solvent. Includes fatty aci…	Catalysis of the reaction: 3'-phosphoadenosine 5'-phosphosulfate + a phenol = adenosine 3',5'-bisphosphate + an aryl sulfate [goid 4062] [evidence IEA]; Catalysis of the transfer of a group, e.g. a methyl group, glycosyl group, acyl group, phosphorus-containing, or other groups, from one compound (generally regarded as the donor) to another compound (generally regarded as the acceptor). Transfera…	MGC5163; MGC131921; TSPST1; STP; PST; HAST1/HAST2; P-PST; ST1A3; STP1	Homo sapiens
ILMN_1689400	NM_001024646.1	CLK1	1195	1.04992	2.25574	1.1128	1.64623	2	Homo sapiens CDC-like kinase 1 (CLK1), transcript variant 2, mRNA.	STY; CLK; CLK/STY	Kinase -> Protein kinase -> Non-receptor serine/threonine protein kinase	Protein metabolism and modification -> Protein modification -> Protein phosphorylation	520382	RefSeq	ILMN_27286	NM_001024646.1	NM_001024646.1		67551262	NP_001019817.1	520382	A	1444	ACTCTCAGAGAAGCCTTAAAGCATCCTTTCTTTGACCTTCTGAAGAAAAG	-	201426280-201426329	2q33.1e	A membrane-bounded organelle of eukaryotic cells in which chromosomes are housed and replicated. In most cells, the nucleus contains all of the cell's chromosomes except the organellar chromosomes, and is the site of RNA synthesis and processing. In some species, or in specialized cell types, RNA metabolism or DNA replication may be absent [goid 5634] [evidence IEA]	The process of introducing a phosphate group on to a protein [goid 6468] [evidence IEA]; The process of introducing a phosphate group on to a protein [goid 6468] [evidence IEA]; The multiplication or reproduction of cells, resulting in the expansion of a cell population [goid 8283] [pmid 1704889] [evidence TAS]	Interacting selectively with a nucleotide, any compound consisting of a nucleoside that is esterified with (ortho)phosphate or an oligophosphate at any hydroxyl group on the ribose or deoxyribose moiety [goid 166] [evidence IEA]; Catalysis of the reaction: ATP + a protein serine/threonine = ADP + protein serine/threonine phosphate [goid 4674] [evidence IEA]; Interacting selectively with ATP, aden…	STY; CLK; CLK/STY	Homo sapiens
ILMN_1853599	AK092497			-1.06871	2.25394	1.00535	1.14937	2	Homo sapiens cDNA FLJ35178 fis, clone PLACE6014043				270411	Unigene	ILMN_75281	Hs.114449		Hs.114449	21751109		270411	S	1799	CCTTTGAACTTGGAAGCATCGCCCACAAACACCAGTGCCACCCTCTAGCC	+	46939293-46939342						Homo sapiens
ILMN_1692145	NM_021030.2	ZNF14	7561	1.03875	2.25334	1.02233	1.21287	19	Homo sapiens zinc finger protein 14 (ZNF14), mRNA.	GIOT-4; KOX6	Transcription factor -> Zinc finger transcription factor -> KRAB box transcription factor	Biological process unclassified	7610528	RefSeq	ILMN_20742	NM_021030.2	NM_021030.2		38045951	NP_066358.2	7610528	S	2358	AGGCCAAGCTTGTTGGCTCATGCCTATAGTCCCAGCACTTTGGGAGGCCA	-	19821836-19821885	19p13.11a	The living contents of a cell; the matter contained within (but not including) the plasma membrane, usually taken to exclude large vacuoles and masses of secretory or ingested material. In eukaryotes it includes the nucleus and cytoplasm [goid 5622] [evidence IEA]; A membrane-bounded organelle of eukaryotic cells in which chromosomes are housed and replicated. In most cells, the nucleus contains …	The synthesis of either RNA on a template of DNA or DNA on a template of RNA [goid 6350] [evidence IEA]; Any process that modulates the frequency, rate or extent of DNA-dependent transcription [goid 6355] [evidence IEA]	Interacting selectively with DNA (deoxyribonucleic acid) [goid 3677] [evidence IEA]; Interacting selectively with zinc (Zn) ions [goid 8270] [evidence IEA]; Interacting selectively with any metal ion [goid 46872] [evidence IEA]	GIOT-4; KOX6	Homo sapiens
ILMN_2049364	NM_145280.3	FAM119A	151194	1.18678	2.25271	1.08245	1.45504	2	Homo sapiens family with sequence similarity 119, member A (FAM119A), mRNA.	MGC45373	Molecular function unclassified	Biological process unclassified	1090646	RefSeq	ILMN_15705	NM_145280.3	NM_145280.3		31377537	NP_660323.2	1090646	S	1457	AAAGCACCTGAAATCTGGCCGGATGCGGTGGCTCATGCCTGTAATCCCAC	-	208185337-208185386	2q33.3c	Double layer of lipid molecules that encloses all cells, and, in eukaryotes, many organelles; may be a single or double lipid bilayer; also includes associated proteins [goid 16020] [evidence IEA]; Penetrating at least one phospholipid bilayer of a membrane. May also refer to the state of being buried in the bilayer with no exposure outside the bilayer. When used to describe a protein, indicates …			MGC45373	Homo sapiens
ILMN_1770085	NM_006763.2	BTG2	7832	1.20963	2.24681	1.22812	1.56114	1	Homo sapiens BTG family, member 2 (BTG2), mRNA.	PC3; TIS21; MGC126064; MGC126063	Molecular function unclassified	Signal transduction -> Intracellular signaling cascade -> MAPKKK cascade;Cell cycle -> Cell cycle control;Cell proliferation and differentiation;Oncogenesis	1010487	RefSeq	ILMN_9681	NM_006763.2	NM_006763.2		28872718	NP_006754.1	1010487	S	2218	CCAAACACTCTCCCTACCCATTCCTGCCAGCTCTGCCTCCTTTTCAACTC	+	201544859-201544908	1q32.1e	A membrane-bounded organelle of eukaryotic cells in which chromosomes are housed and replicated. In most cells, the nucleus contains all of the cell's chromosomes except the organellar chromosomes, and is the site of RNA synthesis and processing. In some species, or in specialized cell types, RNA metabolism or DNA replication may be absent [goid 5634] [pmid 18029348] [evidence IDA]	The process of restoring DNA after damage. Genomes are subject to damage by chemical and physical agents in the environment (e.g. UV and ionizing radiations, chemical mutagens, fungal and bacterial toxins, etc.) and by free radicals or alkylating agents endogenously generated in metabolism. DNA is also damaged because of errors during its replication. A variety of different DNA repair pathways ha…	Interacting selectively with any protein or protein complex (a complex of two or more proteins that may include other nonprotein molecules) [goid 5515] [pmid 17353931] [evidence IPI]	PC3; TIS21; MGC126064; MGC126063	Homo sapiens
ILMN_3236821	NR_024392.1	HSPBL2	653553	2.33546	2.244	-1.24477	1.05992	9	Homo sapiens heat shock 27kDa protein-like 2 pseudogene (HSPBL2), non-coding RNA.				5420474	RefSeq	ILMN_370139	NR_024392.1	NR_024392.1		211971084		5420474	S	49	TTCACGCGGAAATACACGCTGCCCCACCGGTGTGGACCCCACTCAGGTCT	-	74622954-74623003	9q21.13a					Homo sapiens
ILMN_1690114	NM_001010915.1	PTPLAD2	401494	1.05939	2.24375	-1.043	1.48645	9	Homo sapiens protein tyrosine phosphatase-like A domain containing 2 (PTPLAD2), mRNA.	DKFZp686F01145; DKFZp686G24132	Miscellaneous function -> Other miscellaneous function protein	Signal transduction -> Other signal transduction	2900328	RefSeq	ILMN_6355	NM_001010915.1	NM_001010915.1		58219057	NP_001010915.1	2900328	S	3665	GAGACAGCCTGGGTGACAGAGTGAGACTCTATCTCAAAAGAGAAGACCCT	-	20993986-20994035	9p21.3d	Double layer of lipid molecules that encloses all cells, and, in eukaryotes, many organelles; may be a single or double lipid bilayer; also includes associated proteins [goid 16020] [evidence IEA]; Penetrating at least one phospholipid bilayer of a membrane. May also refer to the state of being buried in the bilayer with no exposure outside the bilayer. When used to describe a protein, indicates …			DKFZp686F01145; DKFZp686G24132	Homo sapiens
ILMN_3225673	XM_001126170.1	LOC730060	730060	-1.03174	2.24116	-1.13099	1.26318		PREDICTED: Homo sapiens hypothetical LOC730060 (LOC730060), mRNA.				2750112	RefSeq	ILMN_173066	XM_001126170.1	XM_001126170.1		113426338	XP_001126170.1	2750112	A	1025	TGAGGAGTTCCCGACCAGCCTAGCCAACATGGAGAAACCCCGCCTCTACT			16p12.3b					Homo sapiens
ILMN_1727165	XM_934218.1	LOC644852	644852	1.06098	2.23632	-1.07964	1.2314	1	PREDICTED: Homo sapiens hypothetical protein LOC644852, transcript variant 2 (LOC644852), mRNA.		Molecular function unclassified	Biological process unclassified	1050477	RefSeq	ILMN_39093	XM_934218.1	XM_934218.1		88943909	XP_939311.1	1050477	I	872	TCCCAGCGCTTTGGCAGGCCAAGGCGGGCAGATCGCTTGAGCTCAACAGT	+	245748660-245748709	1q44e					Homo sapiens
ILMN_3246608	NM_181716.2	CENPV	201161	1.31144	2.23566	1.31461	1.60725	17	Homo sapiens centromere protein V (CENPV), mRNA.	3110013H01Rik; p30			10722	RefSeq	ILMN_24427	NM_181716.2	NM_181716.2		56118233	NP_859067.2	10722	S	776	GGATGAGGGCACTGTGCGGAGTATGGTCACTGAGGAATTCAATGGCAGCG	-	16246186-16246235	17p11.2i				3110013H01Rik; p30	Homo sapiens
ILMN_2148497	NM_001013646.2	C20orf107	388799	-1.20805	2.23269	-1.04241	1.517	20	Homo sapiens chromosome 20 open reading frame 107 (C20orf107), mRNA.	dJ1153D9.4; MGC104273	Molecular function unclassified	Biological process unclassified	5550392	RefSeq	ILMN_1548	NM_001013646.2	NM_001013646.2		71043641	NP_001013668.2	5550392	S	355	CCTCCTGGCCTTCGAGGCTTCCCATTTCGCACTCCACTAAAGAAAAATCA	+	54544644-54544693	20q13.31a	Double layer of lipid molecules that encloses all cells, and, in eukaryotes, many organelles; may be a single or double lipid bilayer; also includes associated proteins [goid 16020] [evidence IEA]; Penetrating at least one phospholipid bilayer of a membrane. May also refer to the state of being buried in the bilayer with no exposure outside the bilayer. When used to describe a protein, indicates …			dJ1153D9.4; MGC104273	Homo sapiens
ILMN_1815578	NM_013361.3	ZNF223	7766	1.05435	2.23146	1.06401	1.48926		Homo sapiens zinc finger protein 223 (ZNF223), mRNA.		Transcription factor -> Zinc finger transcription factor -> KRAB box transcription factor	Nucleoside, nucleotide and nucleic acid metabolism -> mRNA transcription -> mRNA transcription regulation	7150711	RefSeq	ILMN_166150	NM_013361.3	NM_013361.3		142368963	NP_037493.2	7150711	S	2321	TGACCTATGGTAGTGCTACTGCACTCCAGCCAGGGCAACAGAGTGAGACC			19q13.31b	The living contents of a cell; the matter contained within (but not including) the plasma membrane, usually taken to exclude large vacuoles and masses of secretory or ingested material. In eukaryotes it includes the nucleus and cytoplasm [goid 5622] [evidence IEA]; A membrane-bounded organelle of eukaryotic cells in which chromosomes are housed and replicated. In most cells, the nucleus contains …	The synthesis of either RNA on a template of DNA or DNA on a template of RNA [goid 6350] [evidence IEA]; Any process that modulates the frequency, rate or extent of DNA-dependent transcription [goid 6355] [evidence IEA]	Interacting selectively with DNA (deoxyribonucleic acid) [goid 3677] [evidence IEA]; Interacting selectively with zinc (Zn) ions [goid 8270] [evidence IEA]; Interacting selectively with any metal ion [goid 46872] [evidence IEA]		Homo sapiens
ILMN_1771048	XM_001128002.1	LOC728153	728153	1.47721	2.22867	1.08717	1.32007	5	PREDICTED: Homo sapiens similar to FAM133B protein, transcript variant 1 (LOC728153), mRNA.		Molecular function unclassified	Biological process unclassified	580703	RefSeq	ILMN_168116	XM_001128002.1	XM_001128002.1		113416551	XP_001128002.1	580703	A	200	TATAAGATATTAAAGGGTAAGTCTCTCCGGCCCGGTTTCCCTCGGTGTGC	+	60706623-60706672	5q12.1b					Homo sapiens
ILMN_2124361	NM_052971.2	LEAP2	116842	-1.00793	2.22651	-1.03997	1.04927	5	Homo sapiens liver expressed antimicrobial peptide 2 (LEAP2), mRNA.	LEAP-2	Molecular function unclassified	Biological process unclassified	4570546	RefSeq	ILMN_7705	NM_052971.2	NM_052971.2		98162728	NP_443203.1	4570546	S	272	CCAGGGAAAGAAAGGACAGCAGTCACCTCCGACAATGCTCCGTTCTATGG	+	132210147-132210196	5q31.1c	The space external to the outermost structure of a cell. For cells without external protective or external encapsulating structures this refers to space outside of the plasma membrane. This term covers the host cell environment outside an intracellular parasite [goid 5576] [evidence IEA]	Reactions triggered in response to the presence of a bacterium that act to protect the cell or organism [goid 42742] [evidence IEA]			Homo sapiens
ILMN_2211724	NM_001001789.1	C21orf24	400866	1.20336	2.22571	1.00639	1.26233	21	Homo sapiens chromosome 21 open reading frame 24 (C21orf24), mRNA.		Molecular function unclassified	Biological process unclassified	6900279	RefSeq	ILMN_1369	NM_001001789.1	NM_001001789.1		49169832	NP_001001789.1	6900279	S	3439	AAAAATTAGCCAGGCGTGGTGGCGTGTGCCTGTAATCCCAGCAACTCAGG	-	39043113-39043162	21q22.2a					Homo sapiens
ILMN_1813314	NM_080593.1	HIST1H2BK	85236	-1.02723	2.22446	1.57089	1.59966	6	Homo sapiens histone cluster 1, H2bk (HIST1H2BK), mRNA.	MGC131989; H2BFT; H2BFAiii; H2B/S	Molecular function unclassified	Biological process unclassified	5050402	RefSeq	ILMN_17974	NM_080593.1	NM_080593.1		18105047	NP_542160.1	5050402	S	53	CAGCGAAGTCCGCTCCCGCGCCCAAGAAGGGCTCGAAGAAAGCCGTGACT	-	27222496-27222545	6p22.1c	A complex comprised of DNA wound around a multisubunit core and associated proteins, which forms the primary packing unit of DNA into higher order structures [goid 786] [evidence IEA]; A membrane-bounded organelle of eukaryotic cells in which chromosomes are housed and replicated. In most cells, the nucleus contains all of the cell's chromosomes except the organellar chromosomes, and is the site …	The aggregation, arrangement and bonding together of a nucleosome, the beadlike structural units of eukaryotic chromatin composed of histones and DNA [goid 6334] [evidence IEA]; Reactions triggered in response to the presence of a bacterium that act to protect the cell or organism [goid 42742] [evidence IEA]	Interacting selectively with DNA (deoxyribonucleic acid) [goid 3677] [evidence IEA]		Homo sapiens
ILMN_1778668	NM_003186.3	TAGLN	6876	3.81363	2.22387	2.73273	2.59066	11	Homo sapiens transgelin (TAGLN), transcript variant 2, mRNA.	TAGLN1; WS3-10; SM22; DKFZp686P11128; SMCC	Cytoskeletal protein -> Actin family cytoskeletal protein -> Non-motor actin binding protein	Muscle contraction	650678	RefSeq	ILMN_2335	NM_003186.3	NM_003186.3		48255904	NP_003177.2	650678	A	1022	GATGTGGGCCAAGTCCACTGTCCTCCTTGGCGGCAAAAGCCCATTGAAGA	+	116580580-116580629	11q23.3b	All of the contents of a cell excluding the plasma membrane and nucleus, but including other subcellular structures [goid 5737] [evidence IEA]	The process whose specific outcome is the progression of the muscle over time, from its formation to the mature structure. The muscle is an organ consisting of a tissue made up of various elongated cells that are specialized to contract and thus to produce movement and mechanical work [goid 7517] [pmid 9615232] [evidence TAS]	Interacting selectively with monomeric or multimeric forms of actin, including actin filaments [goid 3779] [evidence IEA]; Interacting selectively with any protein or protein complex (a complex of two or more proteins that may include other nonprotein molecules) [goid 5515] [pmid 17353931] [evidence IPI]	TAGLN1; WS3-10; SM22; DKFZp686P11128; SMCC	Homo sapiens
ILMN_1699383	NR_003655.1	POLR2J4	84820	-1.03741	2.22262	-1.0653	1.32151		Homo sapiens polymerase (RNA) II (DNA directed) polypeptide J, 13.3kDa pseudogene (POLR2J4) on chromosome 7.	RPB11-phi; MGC13098			70092	RefSeq	ILMN_307164	NR_003655.1	NR_003655.1		153791226		70092	A	4891	TTTTGGAGGTCATGGCGGGAGGATCACCTGAGGCCAGGAGTTTGAGGCCA			7p13d		The synthesis of either RNA on a template of DNA or DNA on a template of RNA [goid 6350] [evidence IEA]; The synthesis of either RNA on a template of DNA or DNA on a template of RNA [goid 6350] [evidence IEA]	Interacting selectively with DNA (deoxyribonucleic acid) [goid 3677] [evidence IEA]; Catalysis of the reaction: nucleoside triphosphate + RNA(n) = diphosphate + RNA(n+1). Utilizes a DNA template, i.e. the catalysis of DNA-template-directed extension of the 3'-end of an RNA strand by one nucleotide at a time. Can initiate a chain 'de novo' [goid 3899] [evidence IEA]; The formation of a protein dim…		Homo sapiens
ILMN_2224907	NM_174921.1	C4orf34	201895	-1.03715	2.22115	1.11652	1.39921	4	Homo sapiens chromosome 4 open reading frame 34 (C4orf34), mRNA.	FLJ13289	Molecular function unclassified	Biological process unclassified	2230376	RefSeq	ILMN_6140	NM_174921.1	NM_174921.1		28372538	NP_777581.1	2230376	S	1603	ACCAAGATCGCACCACTGCATTCCAGCCTAAGCAATAGAGCGAGACTCCC	-	39552551-39552600	4p14b	Double layer of lipid molecules that encloses all cells, and, in eukaryotes, many organelles; may be a single or double lipid bilayer; also includes associated proteins [goid 16020] [evidence IEA]; Penetrating at least one phospholipid bilayer of a membrane. May also refer to the state of being buried in the bilayer with no exposure outside the bilayer. When used to describe a protein, indicates …		Interacting selectively with any protein or protein complex (a complex of two or more proteins that may include other nonprotein molecules) [goid 5515] [pmid 15231747] [evidence IPI]	FLJ13289	Homo sapiens
ILMN_1786278	NM_015398.2	FAM149A	25854	1.65207	2.22024	-1.09005	1.00016	4	Homo sapiens family with sequence similarity 149, member A (FAM149A), transcript variant 1, mRNA.	DKFZP564J102; MSTP119; MST119	Molecular function unclassified	Biological process unclassified	50463	RefSeq	ILMN_20124	NM_015398.2	NM_015398.2		144922678	NP_056213.1	50463	A	1807	CGTCTTCGAGAAAGAACAGCCACCCTGGAACGGTTGTCAAGGCCCAGCAC	+	187088185-187088234	4q35.2a				MSTP119; MST119	Homo sapiens
ILMN_1694075	NM_001924.2	GADD45A	1647	2.55261	2.21566	2.28502	2.69184	1	Homo sapiens growth arrest and DNA-damage-inducible, alpha (GADD45A), mRNA.	GADD45; DDIT1	Miscellaneous function -> Other miscellaneous function protein	Nucleoside, nucleotide and nucleic acid metabolism -> DNA metabolism -> DNA repair;Immunity and defense -> Stress response;Apoptosis;Cell cycle -> Cell cycle control	670255	RefSeq	ILMN_17355	NM_001924.2	NM_001924.2		9790904	NP_001915.1	670255	S	659	CTGCACTGCGTGCTGGTGACGAATCCACATTCATCTCAATGGAAGGATCC	+	67924838-67924858:67925932-67925960	1p31.3a	A membrane-bounded organelle of eukaryotic cells in which chromosomes are housed and replicated. In most cells, the nucleus contains all of the cell's chromosomes except the organellar chromosomes, and is the site of RNA synthesis and processing. In some species, or in specialized cell types, RNA metabolism or DNA replication may be absent [goid 5634] [pmid 7798274] [evidence TAS]	Any process that stops, prevents or reduces the frequency, rate or extent of protein kinase activity [goid 6469] [evidence IEA]; The cell cycle process whereby centrosome duplication and separation takes place. The centrosome cycle can operate with a considerable degree of independence from other processes of the cell cycle [goid 7098] [evidence IEA]; Any process that modulates the rate or extent…	Interacting selectively with any protein or protein complex (a complex of two or more proteins that may include other nonprotein molecules) [goid 5515] [evidence IEA]	GADD45; DDIT1	Homo sapiens
ILMN_1915783	CD237661			1.19589	2.20679	-1.20911	1.03194		FNPANH10 FNP Homo sapiens cDNA, mRNA sequence				1450088	Unigene	ILMN_115881	Hs.562875		Hs.562875	30981126		1450088	S	654	GCTAGGCATTAGGGTAAATAATACATAAGATCGGCTGGGCGTGGTGGCTC								Homo sapiens
ILMN_1667295	NM_138440.2	VASN	114990	1.25957	2.20674	1.31263	1.34106	16	Homo sapiens vasorin (VASN), mRNA.	SLITL2	Receptor;Extracellular matrix	Signal transduction -> Cell surface receptor mediated signal transduction -> Other receptor mediated signaling pathway;Developmental processes	2900274	RefSeq	ILMN_31069	NM_138440.2	NM_138440.2		88702792	NP_612449.2	2900274	S	2565	GGTAGGCGGCTGTGTGACTCTAGTCTTGGCCCCAGGAAGCGAAGGAACAA	+	4373289-4373338	16p13.3b	The space external to the outermost structure of a cell. For cells without external protective or external encapsulating structures this refers to space outside of the plasma membrane. This term covers the host cell environment outside an intracellular parasite [goid 5576] [evidence IEA]; Double layer of lipid molecules that encloses all cells, and, in eukaryotes, many organelles; may be a single…		Interacting selectively with any protein or protein complex (a complex of two or more proteins that may include other nonprotein molecules) [goid 5515] [evidence IEA]	VASN	Homo sapiens
ILMN_2246548	NR_003082.1	GSTTP2	653399	-1.06611	2.20301	1.1092	1.45126	22	Homo sapiens glutathione S-transferase theta pseudogene 2 (GSTTP2), non-coding RNA. XM_941198 XM_945014 XM_945016	FLJ46109			5690400	RefSeq	ILMN_179489	NR_003082.1	NR_003082.1		98986317		5690400	I	1748	TTGAGAGGCCGAGGCTGGCAGGTCACTTGAGGCCAGGAGTTCAAGACCAG	-	24386210-24386259	22q11.23b				FLJ46109	Homo sapiens
ILMN_1661940	NM_015215.1	CAMTA1	23261	2.06893	2.19931	1.36129	1.76549	1	Homo sapiens calmodulin binding transcription activator 1 (CAMTA1), mRNA.	KIAA0833	Transcription factor -> Other transcription factor	Nucleoside, nucleotide and nucleic acid metabolism -> mRNA transcription -> Other mRNA transcription;Signal transduction -> Intracellular signaling cascade -> Calcium mediated signaling	3930411	RefSeq	ILMN_179380	NM_015215.1	NM_015215.1		54112400	NP_056030.1	3930411	S	8151	ACGAACCCCTCTCTGGCTGCACGGTCGCTTATGGCAGTTCCACACAGTAG	+	7735180-7735180:7737659-7737707	1p36.31a-p36.23b	A membrane-bounded organelle of eukaryotic cells in which chromosomes are housed and replicated. In most cells, the nucleus contains all of the cell's chromosomes except the organellar chromosomes, and is the site of RNA synthesis and processing. In some species, or in specialized cell types, RNA metabolism or DNA replication may be absent [goid 5634] [evidence IEA]; All of the contents of a cell…	The synthesis of either RNA on a template of DNA or DNA on a template of RNA [goid 6350] [evidence IEA]; Any process that modulates the frequency, rate or extent of DNA-dependent transcription [goid 6355] [evidence IEA]		KIAA0833	Homo sapiens
ILMN_2359907	NM_001251.2	CD68	968	1.18003	2.19751	1.30622	1.83457	17	Homo sapiens CD68 molecule (CD68), transcript variant 1, mRNA.	DKFZp686M18236; SCARD1; GP110	Molecular function unclassified	Biological process unclassified	4570438	RefSeq	ILMN_5188	NM_001251.2	NM_001251.2		91199547	NP_001242.2	4570438	A	1610	CAGTGAGCCGTCATCGCGCCACTAAGCCAAGATCGCGCCACTGCACTCCA	+	7425907-7425956	17p13.1d	That fraction of cells, prepared by disruptive biochemical methods, that includes the plasma and other membranes [goid 5624] [pmid 7680921] [evidence TAS]; The lipid bilayer surrounding the lysosome and separating its contents from the cell cytoplasm [goid 5765] [evidence IEA]; A membrane-bounded organelle that carries materials newly ingested by endocytosis. It passes many of the materials to ly…			SCARD1	Homo sapiens
ILMN_3235410	NR_002894.1	HIATL2	84278	1.11078	2.19348	1.09638	1.31428	9	Homo sapiens hippocampus abundant transcript-like 2 (HIATL2), non-coding RNA.	FLJ45467; MGC12945			2070598	RefSeq	ILMN_27291	NR_002894.1	NR_002894.1		86476048		2070598	S	589	ACTGATGAGGATCAGCCCATGCCGGGTGTGGTGGCGTGCACCTGTAGTCC	-	99708474-99708503:99711837-99711856	9q22.33a	Double layer of lipid molecules that encloses all cells, and, in eukaryotes, many organelles; may be a single or double lipid bilayer; also includes associated proteins [goid 16020] [evidence IEA]; Penetrating at least one phospholipid bilayer of a membrane. May also refer to the state of being buried in the bilayer with no exposure outside the bilayer. When used to describe a protein, indicates …	The directed movement of substances (such as macromolecules, small molecules, ions) into, out of, within or between cells, or within a multicellular organism [goid 6810] [evidence IEA]	Enables the directed movement of substances (such as macromolecules, small molecules, ions) into, out of, within or between cells [goid 5215] [evidence IEA]	FLJ45467; MGC12945	Homo sapiens
ILMN_1731203	NM_020954.2	RNF213	57674	-1.02052	2.19326	1.02097	1.36175	17	Homo sapiens ring finger protein 213 (RNF213), transcript variant 2, mRNA.		Molecular function unclassified	Biological process unclassified	6200458	RefSeq	ILMN_23294	NM_020954.2	NM_020954.2		66529202	NP_066005.2	6200458	I	4774	CAAGGCAGCAGTGAGCCATGATCACACCACTGCACTTCAACCTGGGGGAC	+	75909314-75909363	17q25.3e			Interacting selectively with a nucleotide, any compound consisting of a nucleoside that is esterified with (ortho)phosphate or an oligophosphate at any hydroxyl group on the ribose or deoxyribose moiety [goid 166] [evidence IEA]; Interacting selectively with any protein or protein complex (a complex of two or more proteins that may include other nonprotein molecules) [goid 5515] [evidence IEA]; I…		Homo sapiens
ILMN_1700081	NM_013409.1	FST	10468	1.79369	2.18987	1.87277	2.43634	5	Homo sapiens follistatin (FST), transcript variant FST344, mRNA.	FS	Select regulatory molecule	Homeostasis	6020286	RefSeq	ILMN_11736	NM_013409.1	NM_013409.1		7242221	NP_037541.1	6020286	A	817	AGAGGCCGGTGTTCCCTCTGTGATGAGCTGTGCCCTGACAGTAAGTCGGA	+	52780895-52780944	5q11.2c	The space external to the outermost structure of a cell. For cells without external protective or external encapsulating structures this refers to space outside of the plasma membrane. This term covers the host cell environment outside an intracellular parasite [goid 5576] [evidence NAS]	Any process that stops, prevents or reduces the frequency, rate or extent of transcription from an RNA polymerase II promoter [goid 122] [pmid 12702211] [evidence IDA]; The generation and maintenance of gametes. A gamete is a haploid reproductive cell [goid 7276] [evidence IEA]; Any developmental process that results in the creation of defined areas or spaces within an organism to which cells res…	Interacting selectively with any protein or protein complex (a complex of two or more proteins that may include other nonprotein molecules) [goid 5515] [pmid 12697670] [evidence IPI]; Interacting selectively with any protein or protein complex (a complex of two or more proteins that may include other nonprotein molecules) [goid 5515] [pmid 16198295] [evidence IPI]; Acts to negatively regulate the…	FS	Homo sapiens
ILMN_1721204	XM_942501.1	CSF2RA	1438	1.08065	2.18536	1.14148	1.60656		PREDICTED: Homo sapiens colony stimulating factor 2 receptor, alpha, low-affinity (granulocyte-macrophage) (CSF2RA), mRNA.				130674	RefSeq	ILMN_137685	XM_942501.1	XM_942501.1		89060605	XP_947594.1	130674	I	1791	CCGTTGCACTCCAGCCTGGGTAACAAACTAAGACCCCATCTCTCTGTCTC			Xp22.33e,Yp11.32a	The space external to the outermost structure of a cell. For cells without external protective or external encapsulating structures this refers to space outside of the plasma membrane. This term covers the host cell environment outside an intracellular parasite [goid 5576] [evidence IEA]; The membrane surrounding a cell that separates the cell from its external environment. It consists of a phosp…		Combining with an extracellular or intracellular messenger to initiate a change in cell activity [goid 4872] [pmid 1358805] [evidence TAS]; [goid 4896] [evidence IEA]		Homo sapiens
ILMN_1779448	NM_025202.2	EFHD1	80303	1.15864	2.18465	-1.28703	1.11845	2	Homo sapiens EF-hand domain family, member D1 (EFHD1), mRNA.	MSTP133; DKFZp781H0842; PP3051; MST133; FLJ13612	Select calcium binding protein -> Other select calcium binding proteins	Developmental processes -> Mesoderm development -> Muscle development	1980484	RefSeq	ILMN_14358	NM_025202.2	NM_025202.2		34147386	NP_079478.1	1980484	S	1596	GTATTACAGTAGACCGCTGACGTTCCCAAGTGACAGATCCAGGGCCTTTC	+	233255458-233255507	2q37.1c	The inner, i.e. lumen-facing, lipid bilayer of the mitochondrial envelope. It is highly folded to form cristae [goid 5743] [evidence IEA]	The process whose specific outcome is the progression of the neurite over time, from its formation to the mature structure. The neurite is any process extending from a neural cell, such as axons or dendrites [goid 31175] [evidence IEA]	Interacting selectively with calcium ions (Ca2+) [goid 5509] [evidence IEA]; Interacting selectively with any protein or protein complex (a complex of two or more proteins that may include other nonprotein molecules) [goid 5515] [pmid 17353931] [evidence IPI]	MSTP133; DKFZp781H0842; PP3051; MST133; FLJ13612	Homo sapiens
ILMN_2249473	NM_178324.1	SPTLC1	10558	1.10356	2.18107	1.06613	1.29467	9	Homo sapiens serine palmitoyltransferase, long chain base subunit 1 (SPTLC1), transcript variant 2, mRNA.	HSAN; HSAN1; SPT1; HSN1; MGC14645; LBC1; SPTI; LCB1	Transferase -> Other transferase	Lipid, fatty acid and steroid metabolism -> Lipid metabolism	430669	RefSeq	ILMN_7889	NM_178324.1	NM_178324.1		30474870	NP_847894.1	430669	I	809	GATACCTGTAATCCCAGCTACGTGGGAGGCTGAGGTGGGAGAATTGCTTC	-	94841455-94841504	9q22.31a	The irregular network of unit membranes, visible only by electron microscopy, that occurs in the cytoplasm of many eukaryotic cells. The membranes form a complex meshwork of tubular channels, which are often expanded into slitlike cavities called cisternae. The ER takes two forms, rough (or granular), with ribosomes adhering to the outer surface, and smooth (with no ribosomes attached) [goid 5783…	The chemical reactions and pathways involving sphingolipids, any of a class of lipids containing the long-chain amine diol sphingosine or a closely related base (a sphingoid) [goid 6665] [pmid 9363775] [evidence TAS]; The chemical reactions and pathways resulting in the formation of substances; typically the energy-requiring part of metabolism in which simpler substances are transformed into more…	Catalysis of the reaction: palmitoyl-CoA + L-serine = CoA + 3-dehydro-D-sphinganine + CO2 [goid 4758] [pmid 9363775] [evidence TAS]; Interacting selectively with any protein or protein complex (a complex of two or more proteins that may include other nonprotein molecules) [goid 5515] [pmid 17353931] [evidence IPI]; Catalysis of the generalized reaction: acyl-carrier + reactant = acyl-reactant + c…	HSAN; HSAN1; SPT1; HSN1; MGC14645; LBC1; SPTI; LCB1	Homo sapiens
ILMN_3187612	XM_001719793.1	LOC100128084	100128084	1.12047	2.18098	1.04409	1.27899		PREDICTED: Homo sapiens hypothetical protein LOC100128084 (LOC100128084), mRNA.				4280309	RefSeq	ILMN_344626	XM_001719793.1	XM_001719793.1		169167254	XP_001719845.1	4280309	A	1490	ATTAGCTGGGCGTGGTGACATGCGCCTGTAATTCCAGCTACTCGGGAGGC			4p16.3d					Homo sapiens
ILMN_3239895	XM_001717094.1	LOC100134053	100134053	1.08144	2.18097	1.16861	1.42533		PREDICTED: Homo sapiens similar to POLR2J4 protein (LOC100134053), mRNA.				4480750	RefSeq	ILMN_340317	XM_001717094.1	XM_001717094.1		169171392	XP_001717146.1	4480750	S	3390	TGGGATGCCAAGGCGGGTGGATCATTGAGGTCAGAAGTTCAAGACCAGCC								Homo sapiens
ILMN_1709164	NR_002939.2	RUNDC2C	440352	-1.02727	2.17816	1.05106	1.22562	16	Homo sapiens RUN domain containing 2C (RUNDC2C), non-coding RNA.				3460039	RefSeq	ILMN_39843	NR_002939.2	NR_002939.2		142364749		3460039	I	3875	GAGCTGGGGAGTTCAAGACCAGCCTGGGCAACATAATGAGATTTCAGCTC	+	29381346-29381395	16p12.2b-p12.2a					Homo sapiens
ILMN_1782938	NM_018593.3	SLC16A10	117247	1.01534	2.17731	1.14546	1.1988	6	Homo sapiens solute carrier family 16, member 10 (aromatic amino acid transporter) (SLC16A10), mRNA.	TAT1; PRO0813	Transporter -> Other transporter	Transport -> Ion transport -> Cation transport	7550192	RefSeq	ILMN_10556	NM_018593.3	NM_018593.3		45433547	NP_061063.2	7550192	S	2378	CCCTTTGCGTTTGCAGTGCGTTTTACTCAAGTAGCCAGAAACACCCCACG	+	111650814-111650863	6q21h	The membrane surrounding a cell that separates the cell from its external environment. It consists of a phospholipid bilayer and associated proteins [goid 5886] [evidence IEA]; Penetrating at least one phospholipid bilayer of a membrane. May also refer to the state of being buried in the bilayer with no exposure outside the bilayer. When used to describe a protein, indicates that all or part of t…	The directed movement of substances (such as macromolecules, small molecules, ions) into, out of, within or between cells, or within a multicellular organism [goid 6810] [evidence IEA]; The directed movement of aromatic amino acids, amino acids with aromatic ring, into, out of, within or between cells [goid 15801] [pmid 15918515] [evidence TAS]; The directed movement of substances (such as macrom…	Enables the directed movement of substances (such as macromolecules, small molecules, ions) into, out of, within or between cells [goid 5215] [evidence IEA]; Enables the directed movement of substances (such as macromolecules, small molecules, ions) into, out of, within or between cells [goid 5215] [evidence IEA]	TAT1; PRO0813	Homo sapiens
ILMN_2219437	NM_024081.4	PRRG4	79056	-1.05161	2.17711	-1.06384	1.29458	11	Homo sapiens proline rich Gla (G-carboxyglutamic acid) 4 (transmembrane) (PRRG4), mRNA.	PRGP4; TMG4	Molecular function unclassified	Biological process unclassified	2230114	RefSeq	ILMN_26652	NM_024081.4	NM_024081.4		40255027	NP_076986.1	2230114	S	1653	GTCTAACCATTAAGATTATCCAAAGTCAGGCTGGGCGCAGTGGCTCACGC	+	32832368-32832417	11p13d	The space external to the outermost structure of a cell. For cells without external protective or external encapsulating structures this refers to space outside of the plasma membrane. This term covers the host cell environment outside an intracellular parasite [goid 5576] [evidence IEA]; A compound membranous cytoplasmic organelle of eukaryotic cells, consisting of flattened, ribosome-free vesic…	Any process specifically pertinent to the functioning of integrated living units: cells, tissues, organs, and organisms. A process is a collection of molecular events with a defined beginning and end [goid 8150] [evidence ND ]	Elemental activities, such as catalysis or binding, describing the actions of a gene product at the molecular level. A given gene product may exhibit one or more molecular functions [goid 3674] [evidence ND ]; Interacting selectively with calcium ions (Ca2+) [goid 5509] [evidence IEA]	PRGP4; TMG4	Homo sapiens
ILMN_2048811	NM_025152.1	NUBPL	80224	1.10137	2.17396	-1.04909	1.32163	14	Homo sapiens nucleotide binding protein-like (NUBPL), mRNA.	FLJ12660; C14orf127	Hydrolase -> Other hydrolase	Protein metabolism and modification	1580725	RefSeq	ILMN_25397	NM_025152.1	NM_025152.1		13376746	NP_079428.1	1580725	S	1966	CATTTCAACCCGGGAGGCTGAGGTTGCAGTGAGTGGAGATTGTACCACTG	+	31399175-31399224	14q12e			Interacting selectively with a nucleotide, any compound consisting of a nucleoside that is esterified with (ortho)phosphate or an oligophosphate at any hydroxyl group on the ribose or deoxyribose moiety [goid 166] [evidence IEA]; Interacting selectively with ATP, adenosine 5'-triphosphate, a universally important coenzyme and enzyme regulator [goid 5524] [evidence IEA]	FLJ12660; C14orf127	Homo sapiens
ILMN_1714945	NM_025194.2	ITPKC	80271	1.05357	2.17317	-1.13811	1.09834	19	Homo sapiens inositol 1,4,5-trisphosphate 3-kinase C (ITPKC), mRNA.	IP3KC	Kinase	Biological process unclassified	6330204	RefSeq	ILMN_14775	NM_025194.2	NM_025194.2		40254974	NP_079470.1	6330204	S	3092	AAAGACTGTAGAACCCTGGGGTGTGGCTAACGGCCCCTCCAGCACCCATA	+	41246472-41246521	19q13.2b	A membrane-bounded organelle of eukaryotic cells in which chromosomes are housed and replicated. In most cells, the nucleus contains all of the cell's chromosomes except the organellar chromosomes, and is the site of RNA synthesis and processing. In some species, or in specialized cell types, RNA metabolism or DNA replication may be absent [goid 5634] [evidence IEA]; All of the contents of a cell…		Interacting selectively with a nucleotide, any compound consisting of a nucleoside that is esterified with (ortho)phosphate or an oligophosphate at any hydroxyl group on the ribose or deoxyribose moiety [goid 166] [evidence IEA]; Interacting selectively with calmodulin, a calcium-binding protein with many roles, both in the calcium-bound and calcium-free states [goid 5516] [evidence IEA]; Interac…	IP3KC	Homo sapiens
ILMN_3245600	NR_015341.1	LRRC37B2	147172	1.01773	2.16752	1.03286	1.38883		Homo sapiens leucine rich repeat containing 37, member B2 (LRRC37B2), non-coding RNA.	DKFZp667M2411			60292	RefSeq	ILMN_352344	NR_015341.1	NR_015341.1		167555117		60292	S	3361	TTAGCTAGTGTGGTGGTATGCACCTGTAGTCCCAGCTACTCAAGAGGCTG			17q11.2c	Double layer of lipid molecules that encloses all cells, and, in eukaryotes, many organelles; may be a single or double lipid bilayer; also includes associated proteins [goid 16020] [evidence IEA]; Penetrating at least one phospholipid bilayer of a membrane. May also refer to the state of being buried in the bilayer with no exposure outside the bilayer. When used to describe a protein, indicates …			DKFZp667M2411	Homo sapiens
ILMN_1744381	NM_000602.1	SERPINE1	5054	2.04997	2.16349	1.81703	2.72658	7	Homo sapiens serpin peptidase inhibitor, clade E (nexin, plasminogen activator inhibitor type 1), member 1 (SERPINE1), mRNA.	PAI; PAI-1; PAI1; PLANH1	Select regulatory molecule -> Protease inhibitor -> Serine protease inhibitor	Protein metabolism and modification -> Proteolysis	770408	RefSeq	ILMN_6244	NM_000602.1	NM_000602.1		10835158	NP_000593.1	770408	S	2424	GGAGCAGAAATGCAAGGGGCTGCATGACCTACCAGGACAGAACTTTCCCC	+	100568583-100568632	7q22.1d	The space external to the outermost structure of a cell. For cells without external protective or external encapsulating structures this refers to space outside of the plasma membrane. This term covers the host cell environment outside an intracellular parasite [goid 5576] [pmid 14718574] [evidence NAS]; The space external to the outermost structure of a cell. For cells without external protectiv…	The sequential process by which the multiple coagulation factors of the blood interact, ultimately resulting in the formation of an insoluble fibrin clot; it may be divided into three stages: stage 1, the formation of intrinsic and extrinsic prothrombin converting principle; stage 2, the formation of thrombin; stage 3, the formation of stable fibrin polymers [goid 7596] [pmid 9207454] [evidence T…	Interacting selectively with any protease or peptidase [goid 2020] [pmid 12114510] [evidence IPI]; Catalysis of the hydrolysis of internal, alpha-peptide bonds in a polypeptide chain by a catalytic mechanism that involves a catalytic triad consisting of a serine nucleophile that is activated by a proton relay involving an acidic residue (e.g. aspartate or glutamate) and a basic residue (usually h…	PAI; PAI-1; PAI1; PLANH1	Homo sapiens
ILMN_3309453	NR_003925.1	RNU4-1	26835	1.21917	2.1607	1.11208	1.61921	12	Homo sapiens RNA, U4 small nuclear 1 (RNU4-1), small nuclear RNA.	U4BL			3990463	RefSeq	ILMN_334638	NR_003925.1	NR_003925.1		157364961		3990463	S	40	CCGAGGCGCGATTATTGCTAATTGAAAACTTTTCCCAATACCCCGCCGTG	-	120730951-120731000	12q24.31a				U4BL	Homo sapiens
ILMN_2134381	NR_002808.1	C14orf85	319085	1.12525	2.15731	1.01614	1.27922	14	Homo sapiens chromosome 14 open reading frame 85 (C14orf85), non-coding RNA.				360373	RefSeq	ILMN_14639	NR_002808.1	NR_002808.1		84872088		360373	S	4549	ATAAACTTAATTAGGCCAGGCGCAGTGGTTCACGCCTGTAATCCCAGCAC	+	92608098-92608147	14q32.12b					Homo sapiens
ILMN_3178553	XM_001721327.1	LOC100128126	100128126	1.07532	2.1537	-1.07285	1.17312	8	PREDICTED: Homo sapiens hypothetical protein LOC100128126 (LOC100128126), mRNA.				380497	RefSeq	ILMN_336701	XM_001721327.1	XM_001721327.1		169173061	XP_001721379.1	380497	A	1780	CTGTGTCTTCCATTAGCAAGTAAGTTCTGGCCAGGCGTGGTGGCTCACAC	+	74516019-74516068	8q21.11a					Homo sapiens
ILMN_1694399	NM_022308.1	ICA1	3382	1.13265	2.14787	-1.06338	1.35897	7	Homo sapiens islet cell autoantigen 1, 69kDa (ICA1), transcript variant 3, mRNA.	ICAp69; ICA69			1410768	RefSeq	ILMN_12918	NM_022308.1	NM_022308.1		12545396	NP_071683.1	1410768	I	543	GGATCACAGTGACCTATAATGAGCCGTTGTGCTCCAGCCTGGGCGACAGA	-	8227510-8227553:8233793-8233798	7p21.3e	The lipid bilayer surrounding any of the compartments of the Golgi apparatus [goid 139] [pmid 12682071] [evidence IDA]; All of the contents of a cell excluding the plasma membrane and nucleus, but including other subcellular structures [goid 5737] [pmid 8326004] [evidence TAS]; A compound membranous cytoplasmic organelle of eukaryotic cells, consisting of flattened, ribosome-free vesicles arrange…	The directed movement of a neurotransmitter into, out of, within or between cells. Neurotransmitters are any chemical substance that is capable of transmitting (or inhibiting the transmission of) a nerve impulse from a neuron to another cell [goid 6836] [evidence IEA]	Elemental activities, such as catalysis or binding, describing the actions of a gene product at the molecular level. A given gene product may exhibit one or more molecular functions [goid 3674] [evidence ND ]; Interacting selectively with any protein or protein complex (a complex of two or more proteins that may include other nonprotein molecules) [goid 5515] [pmid 17353931] [evidence IPI]	ICAp69; ICA69	Homo sapiens
ILMN_3235404	NR_004390.1	SNORA57	692158	-1.05224	2.1454	1.09327	1.42592	11	Homo sapiens small nucleolar RNA, H/ACA box 57 (SNORA57), small nucleolar RNA.	U99			4850711	RefSeq	ILMN_352385	NR_004390.1	NR_004390.1		161087010		4850711	S	90	ATGTCTTCGGTGCTGGCGGCTTCCCATCCGCTGGTTCTATCCTCAAACGC	+	62432983-62433032					U99	Homo sapiens
ILMN_1759563	NM_020645.1	NRIP3	56675	2.76067	2.14382	2.21463	2.73067	11	Homo sapiens nuclear receptor interacting protein 3 (NRIP3), mRNA.	NY-SAR-105; C11orf14	Transcription factor -> Transcription cofactor;Protease -> Aspartic protease	Nucleoside, nucleotide and nucleic acid metabolism -> mRNA transcription -> mRNA transcription regulation	2630044	RefSeq	ILMN_28958	NM_020645.1	NM_020645.1		11034818	NP_065696.1	2630044	S	1422	GCCAAGACTCCCATGCTGCCTCATTTGTATTCAAGCCTTTAACAGGAGGG	-	8960988-8961037	11p15.4a		The hydrolysis of a peptide bond or bonds within a protein [goid 6508] [evidence IEA]; The hydrolysis of a peptide bond or bonds within a protein [goid 6508] [evidence IEA]	Catalysis of the hydrolysis of internal, alpha-peptide bonds in a polypeptide chain by a mechanism in which a water molecule bound by the side chains of aspartic residues at the active center acts as a nucleophile [goid 4190] [evidence IEA]; The selective, often stoichiometric, interaction of a molecule with one or more specific sites on another molecule [goid 5488] [evidence IEA]; Catalysis of t…	NY-SAR-105; C11orf14	Homo sapiens
ILMN_1739054	NM_024584.2	CCDC121	79635	-1.19683	2.14067	-1.34961	1.06762	2	Homo sapiens coiled-coil domain containing 121 (CCDC121), mRNA.	FLJ13646; FLJ43364	Molecular function unclassified	Biological process unclassified	6450048	RefSeq	ILMN_4942	NM_024584.2	NM_024584.2		39979625	NP_078860.2	6450048	S	1580	AGGCAGAGTGACCTTTCATCTGATGCTAAGCCCCTACAAGTTTGAGAAGG	-	27702722-27702771	2p23.2b				FLJ43364; FLJ13646	Homo sapiens
ILMN_2059844	NM_153697.1	ANKRD44	91526	-1.03869	2.13727	1.01819	1.37575	2	Homo sapiens ankyrin repeat domain 44 (ANKRD44), mRNA.	MGC70444; MGC21968	Molecular function unclassified	Biological process unclassified	5810228	RefSeq	ILMN_17623	NM_153697.1	NM_153697.1		24233529	NP_710181.1	5810228	S	3428	TTGGGAGGCCGAGGCAGTTGGATTACTTGAGGCCAGGAGTTCATGACCCG	-	197859458-197859507	2q33.1a			Interacting selectively with any protein or protein complex (a complex of two or more proteins that may include other nonprotein molecules) [goid 5515] [pmid 16555005] [evidence IPI]	MGC70444; MGC21968	Homo sapiens
ILMN_2224990	NM_021968.3	HIST1H4J	8363	1.03155	2.13697	1.06203	1.13865	6	Homo sapiens histone cluster 1, H4j (HIST1H4J), mRNA.	H4/e; MGC29783; H4F2iv; dJ160A22.2; H4FE	Nucleic acid binding -> Histone	Nucleoside, nucleotide and nucleic acid metabolism -> Chromatin packaging and remodeling	5260397	RefSeq	ILMN_29916	NM_021968.3	NM_021968.3		16306592	NP_068803.1	5260397	S	32	TTGGCAAAGGCGGCGCTAAGCGCCACCGTAAAGTACTGCGCGACAATATC	+	27791934-27791983	6p22.1c				H4/e; MGC29783; H4F2iv; dJ160A22.2; H4FE	Homo sapiens
ILMN_2273224	NM_133478.2	SLC4A5	57835	-1.01543	2.13397	-1.06338	1.31073	2	Homo sapiens solute carrier family 4, sodium bicarbonate cotransporter, member 5 (SLC4A5), transcript variant c, mRNA.	NBC4; MGC129662	Transporter -> Other transporter	Transport -> Ion transport -> Cation transport;Homeostasis	830356	RefSeq	ILMN_9219	NM_133478.2	NM_133478.2		125987594	NP_597812.1	830356	I	5910	GCTATAATCATGCCACTGCACTCCAGCCAGGGAGACAGCTGGAATCCATG	-	74443757-74443806	2p13.1b	Double layer of lipid molecules that encloses all cells, and, in eukaryotes, many organelles; may be a single or double lipid bilayer; also includes associated proteins [goid 16020] [evidence IEA]; Penetrating at least one phospholipid bilayer of a membrane. May also refer to the state of being buried in the bilayer with no exposure outside the bilayer. When used to describe a protein, indicates …	The directed movement of sodium ions (Na+) into, out of, within or between cells [goid 6814] [evidence IEA]; The directed movement of anions, atoms or small molecules with a net negative charge, into, out of, within or between cells [goid 6820] [evidence IEA]	Enables the directed movement of substances (such as macromolecules, small molecules, ions) into, out of, within or between cells [goid 5215] [evidence IEA]; [goid 5452] [evidence IEA]; Catalysis of the transfer of a negatively charged ion from one side of a membrane to the other [goid 8509] [evidence IEA]; Interacting selectively with sodium ions (Na+) [goid 31402] [evidence IEA]	NBC4; MGC129662	Homo sapiens
ILMN_3207490	XR_038885.1	LOC441896	441896	1.11282	2.1293	1.02491	1.2362		PREDICTED: Homo sapiens misc_RNA (LOC441896), partial miscRNA.				1090647	RefSeq	ILMN_341893	XR_038885.1	XR_038885.1		169160901		1090647	A	371	GGGCTTCAGTTAACATGCTGAGGATTGTAGAGCCATATATTGCATGCGGG			1p13.3b					Homo sapiens
ILMN_2366330	NM_031471.4	FERMT3	83706	1.4716	2.12233	-1.12016	1.04165	11	Homo sapiens fermitin family homolog 3 (Drosophila) (FERMT3), transcript variant URP2SF, mRNA.	MIG-2; KIND3; MIG2B; URP2; UNC112C; MGC10966	Molecular function unclassified	Biological process unclassified	6060315	RefSeq	ILMN_1259	NM_031471.4	NM_031471.4		34222247	NP_113659.3	6060315	A	2289	AGCTCATGTGGTGCCCCCTTTCCTTGTCTGAGTGGCTGAGGCTGATACCC	+	63747749-63747798	11q13.1a	An actin-rich adhesion structure characterized by formation upon cell substrate contact and localization at the substrate-attached part of the cell, contain an F-actin-rich core surrounded by a ring structure containing proteins such as vinculin and talin, and have a diameter of 0.5 mm [goid 2102] [evidence IEA]; All of the contents of a cell excluding the plasma membrane and nucleus, but includi…	The attachment of a cell, either to another cell or to an underlying substrate such as the extracellular matrix, via cell adhesion molecules [goid 7155] [evidence IEA]	Interacting selectively with any protein or protein complex (a complex of two or more proteins that may include other nonprotein molecules) [goid 5515] [pmid 15231747] [evidence IPI]	MIG-2; KIND3; MIG2B; URP2; UNC112C; MGC10966	Homo sapiens
ILMN_1745933	XR_001416.1	LOC400713	400713	1.09487	2.11983	1.17036	1.31907		PREDICTED: Homo sapiens zinc finger-like, transcript variant 3 (LOC400713), misc RNA.				2850224	RefSeq	ILMN_37636	XR_001416.1	XR_001416.1		89057687		2850224	I	2787	CTTTCACTGTGGTCTCTTGAATCAGTAGGATGCTGGGCGCGGTGGCTCCC			19q13.33e					Homo sapiens
ILMN_3289685	XM_939733.2	LOC645452	645452	1.05103	2.11646	1.12353	1.48713		PREDICTED: Homo sapiens similar to hCG1782414 (LOC645452), mRNA.				3440482	RefSeq	ILMN_43285	XM_939733.2	XM_939733.2		113417945	XP_944826.1	3440482	M	13	GGTGATGCATGTCTGTAGTCCCAGCTACTCAGGAGGCTGAAGCAGGAGGA			6p22.2a					Homo sapiens
ILMN_2117809	NR_002220.1	DUXAP3	503632	1.13486	2.11118	1.0176	1.20485	10	Homo sapiens double homeobox A pseudogene 3 (DUXAP3) on chromosome 10.				4640402	RefSeq	ILMN_17811	NR_002220.1	NR_002220.1		60593072		4640402	S	3299	TGTGGTGGCATGTGCCTGTAATCCCAGCTACTCTGGAAGCTGAGGTAGGG	-	42560837-42560886	10q11.21a					Homo sapiens
ILMN_1734542	NM_002557.3	OVGP1	5016	1.00214	2.10099	1.30383	1.57795	1	Homo sapiens oviductal glycoprotein 1, 120kDa (OVGP1), mRNA.	CHIT5; EGP; OGP; MUC9	Hydrolase -> Glycosidase	Carbohydrate metabolism -> Other polysaccharide metabolism	1820196	RefSeq	ILMN_7829	NM_002557.3	NM_002557.3		58386719	NP_002548.3	1820196	S	2158	CTTCTCATCCCGGGGCAAAGCAGGCATCAAAACCAGAATAGGCCAATCTC	-	111956971-111957020	1p13.2d		The chemical reactions and pathways involving carbohydrates, any of a group of organic compounds based of the general formula Cx(H2O)y. Includes the formation of carbohydrate derivatives by the addition of a carbohydrate residue to another molecule [goid 5975] [evidence IEA]; The chemical reactions and pathways resulting in the breakdown of chitin, a linear polysaccharide consisting of P-1,4-link…	Catalysis of a biochemical reaction at physiological temperatures. In biologically catalyzed reactions, the reactants are known as substrates, and the catalysts are naturally occurring macromolecular substances known as enzymes. Enzymes possess specific binding sites for substrates, and are usually composed wholly or largely of protein, but RNA that has catalytic activity (ribozyme) is often also…	CHIT5; EGP; OGP; MUC9	Homo sapiens
ILMN_1666022	NM_003840.3	TNFRSF10D	8793	1.3234	2.09922	1.00894	1.26953	8	Homo sapiens tumor necrosis factor receptor superfamily, member 10d, decoy with truncated death domain (TNFRSF10D), mRNA.	CD264; TRUNDD; TRAILR4; DCR2	Receptor -> Cytokine receptor -> Tumor necrosis factor receptor	Signal transduction -> Cell surface receptor mediated signal transduction -> Other receptor mediated signaling pathway;Apoptosis -> Induction of apoptosis	830113	RefSeq	ILMN_17600	NM_003840.3	NM_003840.3		42544227	NP_003831.2	830113	S	3095	CCATGGAGTTTTAGGAGGGGATGGCCTTTCCGGTCTTCGCACTTCCATCC	-	23049436-23049485	8p21.3a	Double layer of lipid molecules that encloses all cells, and, in eukaryotes, many organelles; may be a single or double lipid bilayer; also includes associated proteins [goid 16020] [evidence IEA]; Penetrating at least one phospholipid bilayer of a membrane. May also refer to the state of being buried in the bilayer with no exposure outside the bilayer. When used to describe a protein, indicates …	A form of programmed cell death induced by external or internal signals that trigger the activity of proteolytic caspases, whose actions dismantle the cell and result in cell death. Apoptosis begins internally with condensation and subsequent fragmentation of the cell nucleus (blebbing) while the plasma membrane remains intact. Other characteristics of apoptosis include DNA fragmentation and the …	Combining with an extracellular or intracellular messenger to initiate a change in cell activity, and spanning to the membrane of either the cell or an organelle [goid 4888] [pmid 9430226] [evidence TAS]; Interacting selectively with any protein or protein complex (a complex of two or more proteins that may include other nonprotein molecules) [goid 5515] [pmid 17353931] [evidence IPI]	CD264; DCR2; TRUNDD; TRAILR4	Homo sapiens
ILMN_2278653	NM_001076678.1	ZNF493	284443	-1.05117	2.09797	-1.036	1.08987	19	Homo sapiens zinc finger protein 493 (ZNF493), transcript variant 3, mRNA.	FLJ36504	Transcription factor -> Zinc finger transcription factor -> KRAB box transcription factor	Nucleoside, nucleotide and nucleic acid metabolism -> mRNA transcription -> mRNA transcription regulation;Cell proliferation and differentiation	4250427	RefSeq	ILMN_177555	NM_001076678.1	NM_001076678.1		115511043	NP_001070146.1	4250427	I	311	GGAAAAGATCCCTGGAATATGAAGGGACACAGTACGGTAGTCAAACCCCC	+	21380447-21380496	19p12d	The living contents of a cell; the matter contained within (but not including) the plasma membrane, usually taken to exclude large vacuoles and masses of secretory or ingested material. In eukaryotes it includes the nucleus and cytoplasm [goid 5622] [evidence IEA]; A membrane-bounded organelle of eukaryotic cells in which chromosomes are housed and replicated. In most cells, the nucleus contains …	The synthesis of either RNA on a template of DNA or DNA on a template of RNA [goid 6350] [evidence IEA]; Any process that modulates the frequency, rate or extent of DNA-dependent transcription [goid 6355] [evidence IEA]; Any process that modulates the frequency, rate or extent of DNA-dependent transcription [goid 6355] [evidence IEA]	Interacting selectively with DNA (deoxyribonucleic acid) [goid 3677] [evidence IEA]; Interacting selectively with zinc (Zn) ions [goid 8270] [evidence IEA]; Interacting selectively with any metal ion [goid 46872] [evidence IEA]; Interacting selectively with any nucleic acid [goid 3676] [evidence IEA]; Interacting selectively with zinc (Zn) ions [goid 8270] [evidence IEA]; Interacting selectively …	FLJ36504	Homo sapiens
ILMN_1800695	XM_938919.1	LOC648226	648226	-1.17549	2.09516	1.04033	1.48917		PREDICTED: Homo sapiens hypothetical protein LOC648226 (LOC648226), mRNA.				4060452	RefSeq	ILMN_45279	XM_938919.1	XM_938919.1		89030416	XP_944012.1	4060452	S	2404	TAAGTTAGCCCTTTGGGTAAGAGTTCCAAGTGTTTCTTCTGGTTTGTCAG								Homo sapiens
ILMN_2262275	NM_001007278.1	TRIM13	10206	-1.00355	2.0924	-1.00777	1.26556	13	Homo sapiens tripartite motif-containing 13 (TRIM13), transcript variant 4, mRNA.	RNF77; CAR; LEU5; RFP2; DLEU5	Ligase -> Ubiquitin-protein ligase	Protein metabolism and modification -> Proteolysis;Cell cycle -> Cell cycle control;Cell proliferation and differentiation	1170523	RefSeq	ILMN_14225	NM_001007278.1	NM_001007278.1		55953111	NP_001007279.1	1170523	I	308	AATAACAGCACCTGGCCGGGTGCAGTGGCTCAGGCCTGTAATCGCAGCAC	+	49473132-49473181	13q14.3a	The living contents of a cell; the matter contained within (but not including) the plasma membrane, usually taken to exclude large vacuoles and masses of secretory or ingested material. In eukaryotes it includes the nucleus and cytoplasm [goid 5622] [evidence IEA]; A membrane-bounded organelle of eukaryotic cells in which chromosomes are housed and replicated. In most cells, the nucleus contains …	The process by which anatomical structures are generated and organized. Morphogenesis pertains to the creation of form [goid 9653] [pmid 9599022] [evidence TAS]; Any process that activates or increases the frequency, rate or extent of an I-kappaB kinase/NF-kappaB induced cascade [goid 43123] [pmid 12761501] [evidence IMP]; Any process that stops, prevents or reduces the rate or extent of progress…	Mediates the transfer of a signal from the outside to the inside of a cell by means other than the introduction of the signal molecule itself into the cell [goid 4871] [pmid 12761501] [evidence IMP]; Interacting selectively with any protein or protein complex (a complex of two or more proteins that may include other nonprotein molecules) [goid 5515] [evidence IEA]; Interacting selectively with zi…	RNF77; CAR; LEU5; RFP2; DLEU5	Homo sapiens
ILMN_2168952	NM_003677.3	DENR	8562	-1.01094	2.09133	1.14797	1.39618	12	Homo sapiens density-regulated protein (DENR), mRNA.	DRP; DRP1; SMAP-3	Nucleic acid binding -> Nuclease;Nucleic acid binding -> Translation factor -> Translation initiation factor	Protein metabolism and modification -> Protein biosynthesis;Other metabolism	5260575	RefSeq	ILMN_181187	NM_003677.3	NM_003677.3		55749880	NP_003668.2	5260575	S	2849	AGTCCAGGTTCAAGACTAGCCTGGGCAACATGGCAAGACCCTGTCCCTAT	+	121821694-121821743	12q24.31d	The part of a cell or its extracellular environment in which a gene product is located. A gene product may be located in one or more parts of a cell and its location may be as specific as a particular macromolecular complex, that is, a stable, persistent association of macromolecules that function together [goid 5575] [evidence ND ]	The process preceding formation of the peptide bond between the first two amino acids of a protein. This includes the formation of a complex of the ribosome, mRNA, and an initiation complex that contains the first aminoacyl-tRNA [goid 6413] [evidence IEA]; Any process specifically pertinent to the functioning of integrated living units: cells, tissues, organs, and organisms. A process is a collec…	Elemental activities, such as catalysis or binding, describing the actions of a gene product at the molecular level. A given gene product may exhibit one or more molecular functions [goid 3674] [evidence ND ]; Functions in the initiation of ribosome-mediated translation of mRNA into a polypeptide [goid 3743] [evidence IEA]	DRP; DRP1; SMAP-3	Homo sapiens
ILMN_1662795	NM_000067.1	CA2	760	1.6867	2.09106	1.18563	1.81282	8	Homo sapiens carbonic anhydrase II (CA2), mRNA.	Car2; CA-II; CAII; CA II	Lyase -> Dehydratase	Other metabolism -> Other carbon metabolism	870630	RefSeq	ILMN_28750	NM_000067.1	NM_000067.1		4557394	NP_000058.1	870630	S	1004	GACTAGACCAATTGTCATGCTTGACACAACTGCTGTGGCTGGTTGGTGCT	+	86580426-86580475	8q21.2b	A membrane-bounded organelle of eukaryotic cells in which chromosomes are housed and replicated. In most cells, the nucleus contains all of the cell's chromosomes except the organellar chromosomes, and is the site of RNA synthesis and processing. In some species, or in specialized cell types, RNA metabolism or DNA replication may be absent [goid 5634] [pmid 18029348] [evidence IDA]; All of the co…	The process by which the anatomical structures of epithelia are generated and organized. Morphogenesis pertains to the creation of form. An epithelium consists of closely packed cells arranged in one or more layers, that covers the outer surfaces of the body or lines any internal cavity or tube [goid 2009] [evidence IEA]; The chemical reactions and pathways involving compounds containing a single…	Catalysis of the reaction: H2CO3 = CO2 + H2O [goid 4089] [pmid 1928091] [evidence TAS]; Interacting selectively with zinc (Zn) ions [goid 8270] [pmid 3151020] [evidence IDA]; Catalysis of the cleavage of C-C, C-O, C-N and other bonds by other means than by hydrolysis or oxidation, or conversely adding a group to a double bond. They differ from other enzymes in that two substrates are involved in …	Car2; CA-II; CAII; CA II	Homo sapiens
ILMN_1781374	NM_020127.1	TUFT1	7286	1.52649	2.09083	1.10398	1.66366	1	Homo sapiens tuftelin 1 (TUFT1), mRNA.		Miscellaneous function -> Other miscellaneous function protein	Developmental processes -> Mesoderm development -> Skeletal development;Miscellaneous	5220035	RefSeq	ILMN_178466	NM_020127.1	NM_020127.1		9910595	NP_064512.1	5220035	S	2886	ACGCAGCCAGAATCCTTAAGTCTGTGTGTTTCTGTGTCTCAAGACTGGGC	+	149822458-149822507	1q21.3a	The space external to the outermost structure of a cell. For cells without external protective or external encapsulating structures this refers to space outside of the plasma membrane. This term covers the host cell environment outside an intracellular parasite [goid 5576] [pmid 12489194] [evidence NAS]; All of the contents of a cell excluding the plasma membrane and nucleus, but including other …	The deposition of calcium phosphate in bone tissue [goid 30282] [pmid 12489194] [evidence NAS]; The process whose specific outcome is the progression of a tooth or teeth over time, from formation to the mature structure(s). A tooth is any hard bony, calcareous, or chitinous organ found in the mouth or pharynx of an animal and used in procuring or masticating food [goid 42476] [pmid 12489194] [evi…	The action of a molecule that contributes to the structural integrity of tooth enamel [goid 30345] [pmid 12489194] [evidence NAS]		Homo sapiens
ILMN_2123312	NM_022350.1	LRAP	64167	1.21614	2.08574	1.03595	1.22473	5	Homo sapiens leukocyte-derived arginine aminopeptidase (LRAP), mRNA.	FLJ23633; FLJ23807; FLJ23701; L-RAP; ERAP2	Protease -> Metalloprotease	Protein metabolism and modification -> Proteolysis	1010296	RefSeq	ILMN_22173	NM_022350.1	NM_022350.1		11641260	NP_071745.1	1010296	S	3000	ACTTAAATGGTCAATAGAAAAAGTAGGCTGGGCGCGGTGGCTCACGCCTG	+	96279060-96279065:96279066-96279109	5q15e				FLJ23633; FLJ23807; FLJ23701; L-RAP; ERAP2	Homo sapiens
ILMN_3289172	XM_001725935.1	LOC100132774	100132774	-1.05549	2.07976	1.13533	1.59341		PREDICTED: Homo sapiens hypothetical protein LOC100132774, transcript variant 2 (LOC100132774), mRNA.				5490520	RefSeq	ILMN_346682	XM_001725935.1	XM_001725935.1		169161566	XP_001725987.1	5490520	M	1507	GTGAAGCCTGCAGTGAGCCAAGATCATGCCACCGTACTCCCGTACTCCAG			1p34.1f					Homo sapiens
ILMN_2053536	NM_017821.3	RHBDL2	54933	-1.11649	2.07602	-1.04479	1.31377	1	Homo sapiens rhomboid, veinlet-like 2 (Drosophila) (RHBDL2), mRNA.	RRP2; MGC16997	Protease -> Serine protease	Protein metabolism and modification -> Proteolysis	6580433	RefSeq	ILMN_20003	NM_017821.3	NM_017821.3		54144653	NP_060291.2	6580433	S	1362	AAGAAGGGTAGTAAAAACTAGAGATTGGGGCCAGGCGCAGTGGCTCACGC	-	39351904-39351953	1p34.3a	Double layer of lipid molecules that encloses all cells, and, in eukaryotes, many organelles; may be a single or double lipid bilayer; also includes associated proteins [goid 16020] [evidence IEA]; Penetrating at least one phospholipid bilayer of a membrane. May also refer to the state of being buried in the bilayer with no exposure outside the bilayer. When used to describe a protein, indicates …	The cascade of processes by which a signal interacts with a receptor, causing a change in the level or activity of a second messenger or other downstream target, and ultimately effecting a change in the functioning of the cell [goid 7165] [evidence IEA]	Catalysis of the hydrolysis of internal, alpha-peptide bonds in a polypeptide chain by a catalytic mechanism that involves a catalytic triad consisting of a serine nucleophile that is activated by a proton relay involving an acidic residue (e.g. aspartate or glutamate) and a basic residue (usually histidine) [goid 4252] [evidence IEA]; Catalysis of the hydrolysis of a peptide bond. A peptide bond…	RRP2; MGC16997	Homo sapiens
ILMN_1761321	NM_145348.1	KREMEN2	79412	1.34069	2.07402	1.48536	2.25772	16	Homo sapiens kringle containing transmembrane protein 2 (KREMEN2), transcript variant 3, mRNA.	MGC16709; KRM2; MGC10791			7560341	RefSeq	ILMN_8816	NM_145348.1	NM_145348.1		27437005	NP_663323.1	7560341	I	1428	AGTGAGTCAGGGAGCCGCCCCCTCGCGCCCATCCTCACCGCAGCCGTGTG	+	2957471-2957520	16p13.3d	Double layer of lipid molecules that encloses all cells, and, in eukaryotes, many organelles; may be a single or double lipid bilayer; also includes associated proteins [goid 16020] [evidence IEA]; Penetrating at least one phospholipid bilayer of a membrane. May also refer to the state of being buried in the bilayer with no exposure outside the bilayer. When used to describe a protein, indicates …	The series of molecular signals initiated by binding of Wnt protein to a frizzled family receptor on the surface of the target cell and ending with a change in cell state [goid 16055] [evidence IEA]	Interacting selectively with any protein or protein complex (a complex of two or more proteins that may include other nonprotein molecules) [goid 5515] [evidence IEA]	MGC16709; KRM2; MGC10791	Homo sapiens
ILMN_1804448	NM_170721.1	MSI2	124540	-1.05621	2.06791	1.3463	1.44775	17	Homo sapiens musashi homolog 2 (Drosophila) (MSI2), transcript variant 2, mRNA.	FLJ36569; MSI2H; MGC3245	Nucleic acid binding -> Ribonucleoprotein;Nucleic acid binding -> Other nucleic acid binding	Nucleoside, nucleotide and nucleic acid metabolism;Protein metabolism and modification;Neuronal activities -> Other neuronal activity;Developmental processes -> Ectoderm development -> Neurogenesis	7040369	RefSeq	ILMN_25750	NM_170721.1	NM_170721.1		25121992	NP_733839.1	7040369	I	1680	GACGTACCACTCAGTTGGACCCTCAAGAGTCACTGCTTTGTCTGTGCTGG	+	53065080-53065129	17q22c-q22d	All of the contents of a cell excluding the plasma membrane and nucleus, but including other subcellular structures [goid 5737] [evidence IEA]; Several ribosomes bound to one mRNA [goid 5844] [evidence IEA]		Interacting selectively with a nucleotide, any compound consisting of a nucleoside that is esterified with (ortho)phosphate or an oligophosphate at any hydroxyl group on the ribose or deoxyribose moiety [goid 166] [evidence IEA]; Interacting selectively with an RNA molecule or a portion thereof [goid 3723] [evidence IEA]; Interacting selectively with a sequence of uracil residues in an RNA molecu…	FLJ36569; MSI2H; MGC3245	Homo sapiens
ILMN_3225102	XR_040185.1	ZNF738	148203	1.15143	2.06774	1.12727	1.547	19	PREDICTED: Homo sapiens misc_RNA (ZNF738), partial miscRNA.				290600	RefSeq	ILMN_342999	XR_040185.1	XR_040185.1		169213612		290600	A	2260	GTCCCAGCTACTCTGGAGGCCTAGGTGGGAGAATCGCTTGAACCCAGGAG	+	21359978-21360027	19p12d	The living contents of a cell; the matter contained within (but not including) the plasma membrane, usually taken to exclude large vacuoles and masses of secretory or ingested material. In eukaryotes it includes the nucleus and cytoplasm [goid 5622] [evidence IEA]; A membrane-bounded organelle of eukaryotic cells in which chromosomes are housed and replicated. In most cells, the nucleus contains …	The synthesis of either RNA on a template of DNA or DNA on a template of RNA [goid 6350] [evidence IEA]; Any process that modulates the frequency, rate or extent of DNA-dependent transcription [goid 6355] [evidence IEA]; Any process that modulates the frequency, rate or extent of DNA-dependent transcription [goid 6355] [evidence IEA]	Interacting selectively with DNA (deoxyribonucleic acid) [goid 3677] [evidence IEA]; Interacting selectively with any nucleic acid [goid 3676] [evidence IEA]		Homo sapiens
ILMN_2055310	NM_003925.1	MBD4	8930	1.06783	2.06521	1.06517	1.33835	3	Homo sapiens methyl-CpG binding domain protein 4 (MBD4), mRNA.	MED1	Nucleic acid binding -> Nuclease;Transferase -> Methyltransferase	Nucleoside, nucleotide and nucleic acid metabolism -> DNA metabolism -> DNA repair;Developmental processes;Other metabolism	240364	RefSeq	ILMN_18891	NM_003925.1	NM_003925.1		4505120	NP_003916.1	240364	S	2270	TTATCGGCTAGGCGTGGTGGTGCATGCCTGTAATCTCGGAAGGCTGAGGC	-	130632633-130632682	3q21.3d	The ordered and organized complex of DNA and protein that forms the chromosome [goid 785] [evidence IEA]; A membrane-bounded organelle of eukaryotic cells in which chromosomes are housed and replicated. In most cells, the nucleus contains all of the cell's chromosomes except the organellar chromosomes, and is the site of RNA synthesis and processing. In some species, or in specialized cell types,…	In base excision repair, an altered base is removed by a DNA glycosylase enzyme, followed by excision of the resulting sugar phosphate. The small gap left in the DNA helix is filled in by the sequential action of DNA polymerase and DNA ligase [goid 6284] [evidence IEA]; A change in state or activity of a cell or an organism (in terms of movement, secretion, enzyme production, gene expression, etc…	Interacting selectively with DNA (deoxyribonucleic acid) [goid 3677] [evidence IEA]; Interacting selectively with satellite DNA, DNA containing highly repetitive sequences which makes up a large proportion of the eukaryotic genome [goid 3696] [pmid 9774669] [evidence TAS]; Catalysis of the hydrolysis of ester linkages within deoxyribonucleic acid by creating internal breaks [goid 4520] [pmid 1009…	MED1	Homo sapiens
ILMN_2361104	NM_152240.1	ZMAT3	64393	1.1862	2.05939	1.03156	1.23932	3	Homo sapiens zinc finger, matrin type 3 (ZMAT3), transcript variant 2, mRNA.	PAG608; WIG1; FLJ12296; WIG-1; MGC10613	Transcription factor -> Zinc finger transcription factor;Nucleic acid binding -> Nuclease	Nucleoside, nucleotide and nucleic acid metabolism -> mRNA transcription -> mRNA transcription regulation	6560601	RefSeq	ILMN_9027	NM_152240.1	NM_152240.1		23199977	NP_689426.1	6560601	A	1991	TAAGATGGATATGATTTCAAAAAATAGGGCCGGGCGCGGTGGCTCACGCC	-	180224478-180224527	3q26.32c	The living contents of a cell; the matter contained within (but not including) the plasma membrane, usually taken to exclude large vacuoles and masses of secretory or ingested material. In eukaryotes it includes the nucleus and cytoplasm [goid 5622] [evidence IEA]; A membrane-bounded organelle of eukaryotic cells in which chromosomes are housed and replicated. In most cells, the nucleus contains …	Any process that modulates the frequency, rate or extent of cell growth [goid 1558] [evidence IEA]; A form of programmed cell death induced by external or internal signals that trigger the activity of proteolytic caspases, whose actions dismantle the cell and result in cell death. Apoptosis begins internally with condensation and subsequent fragmentation of the cell nucleus (blebbing) while the p…	Interacting selectively with an RNA molecule or a portion thereof [goid 3723] [evidence IEA]; Interacting selectively with zinc (Zn) ions [goid 8270] [evidence IEA]; Interacting selectively with any metal ion [goid 46872] [evidence IEA]	PAG608; WIG1; FLJ12296; WIG-1; MGC10613	Homo sapiens
ILMN_3251723	NM_033109.3	PNPT1	87178	1.07654	2.05814	-1.04038	1.40754	2	Homo sapiens polyribonucleotide nucleotidyltransferase 1 (PNPT1), mRNA.				4220551	RefSeq	ILMN_363973	NM_033109.3	NM_033109.3		188528627	NP_149100.2	4220551	S	4273	GAATCACTTGAGCCTGGGAAATGGAGGTTGCAGTGAGCCGAGATTGCGCC	-	55861454-55861503	2p16.1d	A semiautonomous, self replicating organelle that occurs in varying numbers, shapes, and sizes in the cytoplasm of virtually all eukaryotic cells. It is notably the site of tissue respiration [goid 5739] [evidence IEA]	The chemical reactions and pathways involving carbohydrates, any of a group of organic compounds based of the general formula Cx(H2O)y. Includes the formation of carbohydrate derivatives by the addition of a carbohydrate residue to another molecule [goid 5975] [evidence IEA]; Any process involved in the conversion of one or more primary RNA transcripts into one or more mature RNA molecules [goid …	Catalysis of the sequential cleavage of mononucleotides from a free 3' terminus of an RNA molecule [goid 175] [evidence IEA]; Interacting selectively with an RNA molecule or a portion thereof [goid 3723] [evidence IEA]; Catalysis of the hydrolysis of any O-glycosyl bond [goid 4553] [evidence IEA]; Catalysis of the reaction: ATP + RNA(n) = diphosphate + RNA(n+1) [goid 4654] [evidence IEA]; Catalys…		Homo sapiens
ILMN_3244319	NM_176816.3	CCDC125	202243	-1.04669	2.05807	1.15141	1.40932	5	Homo sapiens coiled-coil domain containing 125 (CCDC125), mRNA.	KENAE			650564	RefSeq	ILMN_40720	NM_176816.3	NM_176816.3		88014608	NP_789786.2	650564	S	3301	CAGCCTGGGCAACATGGTGAAACCCCATCTATACAAAAACTCGGCAAGGC	-	68612887-68612936	5q13.2a				KENAE	Homo sapiens
ILMN_2205470	NM_001079529.2	FAM153B	202134	-1.01573	2.05782	1.08306	1.44977	5	Homo sapiens family with sequence similarity 153, member B (FAM153B), mRNA.	DKFZp434D115	Molecular function unclassified	Biological process unclassified	4780121	RefSeq	ILMN_176932	NM_001079529.2	NM_001079529.2		118918430	NP_001072997.2	4780121	S	1603	CCGAGATCATGCCACTGCACCCCAGCACCTGGCTACAGAGTGAGACTTTG	+	175475571-175475620	5q35.2d				DKFZp434D115	Homo sapiens
ILMN_1863656	AI738931			1.5149	2.05721	-1.21435	1.10464		wi12b07.x1 NCI_CGAP_Co16 Homo sapiens cDNA clone IMAGE:2390005 3, mRNA sequence				2340669	Unigene	ILMN_109150	Hs.546105		Hs.546105	5100912		2340669	S	251	GACCTCCTTTAAATCCATAAATTCAGCCGGGTGAGGTGGCTCATGCCCGG								Homo sapiens
ILMN_2359742	NM_001908.3	CTSB	1508	1.15579	2.05682	1.26298	1.51397	8	Homo sapiens cathepsin B (CTSB), transcript variant 1, mRNA.	CPSB; APPS	Protease -> Cysteine protease	Protein metabolism and modification -> Proteolysis;Oncogenesis -> Other oncogenesis	60121	RefSeq	ILMN_6129	NM_001908.3	NM_001908.3		66346646	NP_001899.1	60121	A	3302	GTGCACTCCAGCCTCGGTGACAGCGCAAGGCTCCGTCTCAATAATTAAAA	-	11737873-11737922	8p23.1a	The living contents of a cell; the matter contained within (but not including) the plasma membrane, usually taken to exclude large vacuoles and masses of secretory or ingested material. In eukaryotes it includes the nucleus and cytoplasm [goid 5622] [pmid 1645961] [evidence TAS]; A semiautonomous, self replicating organelle that occurs in varying numbers, shapes, and sizes in the cytoplasm of vir…	The hydrolysis of a peptide bond or bonds within a protein [goid 6508] [pmid 3463996] [evidence TAS]; Any process that modulates the occurrence or rate of cell death by apoptosis [goid 42981] [pmid 16130169] [evidence TAS]; Any process that modulates the activity of an enzyme [goid 50790] [evidence IEA]	Catalysis of the hydrolysis of internal, alpha-peptide bonds in a polypeptide chain by a mechanism in which the sulfhydryl group of a cysteine residue at the active center acts as a nucleophile [goid 4197] [pmid 1645961] [evidence TAS]; Interacting selectively with any protein or protein complex (a complex of two or more proteins that may include other nonprotein molecules) [goid 5515] [pmid 1636…	CPSB; APPS	Homo sapiens
ILMN_1693789	NM_001632.3	ALPP	250	-1.03381	2.05401	-1.01639	1.33517	2	Homo sapiens alkaline phosphatase, placental (Regan isozyme) (ALPP), mRNA.	PLAP; ALP	Phosphatase -> Other phosphatase	Developmental processes -> Mesoderm development -> Skeletal development	2600133	RefSeq	ILMN_25184	NM_001632.3	NM_001632.3		94721245	NP_001623.3	2600133	S	2672	TCTATGCGCCTGTAGTCCCAGCTACCCAGGAGGCTGAAGCAGGATAATCG	+	232955648-232955697	2q37.1c	The membrane surrounding a cell that separates the cell from its external environment. It consists of a phospholipid bilayer and associated proteins [goid 5886] [evidence IEA]; The external part of the cell wall and/or plasma membrane [goid 9986] [pmid 12493773] [evidence IDA]; Penetrating at least one phospholipid bilayer of a membrane. May also refer to the state of being buried in the bilayer …	The chemical reactions and pathways, including anabolism and catabolism, by which living organisms transform chemical substances. Metabolic processes typically transform small molecules, but also include macromolecular processes such as DNA repair and replication, and protein synthesis and degradation [goid 8152] [evidence IEA]	Interacting selectively with magnesium (Mg) ions [goid 287] [evidence IEA]; Catalysis of the reaction: an orthophosphoric monoester + H2O = an alcohol + phosphate, with an alkaline pH optimum [goid 4035] [pmid 3042787] [evidence NAS]; Interacting selectively with zinc (Zn) ions [goid 8270] [evidence IEA]; Catalysis of the hydrolysis of various bonds, e.g. C-O, C-N, C-C, phosphoric anhydride bonds…	PLAP; ALP	Homo sapiens
ILMN_1709604	NR_002326.1	SNORA64	26784	1.08899	2.05289	1.02447	1.2272	16	Homo sapiens small nucleolar RNA, H/ACA box 64 (SNORA64), small nucleolar RNA.	U64; RNU64			7560731	RefSeq	ILMN_19397	NR_002326.1	NR_002326.1		68510027		7560731	S	82	GACCTCGGATGGGCCTTACTGTGGCCTCTCTTTCCTTGAGGGGTGCAACA	-	2012976-2013025	16p13.3e				U64; RNU64	Homo sapiens
ILMN_1881909	BU536065			2.09591	2.05213	1.6154	2.27739	19	AGENCOURT_10229596 NIH_MGC_141 Homo sapiens cDNA clone IMAGE:6563923 5, mRNA sequence				3520168	Unigene	ILMN_131812	Hs.579631		Hs.579631	22846506		3520168	S	61	TTCCAGGGCACGAGTTCGAGGCCAGCCTGGTCCACATGGGTCGGaaaaaa	+	53113558-53113604:53118848-53118850						Homo sapiens
ILMN_2322375	NM_012323.2	MAFF	23764	1.68687	2.05076	1.15814	1.53961	22	Homo sapiens v-maf musculoaponeurotic fibrosarcoma oncogene homolog F (avian) (MAFF), transcript variant 1, mRNA.	U-MAF	Transcription factor -> Other transcription factor;Nucleic acid binding	Nucleoside, nucleotide and nucleic acid metabolism -> mRNA transcription -> mRNA transcription regulation;Cell proliferation and differentiation	5690411	RefSeq	ILMN_13774	NM_012323.2	NM_012323.2		23111001	NP_036455.1	5690411	A	1930	GGGAAAGCCGGAGAGCAACAACAAAAAATGTTTAAGCCGGGCGCGGTGGC	+	36942013-36942062	22q13.1b	A membrane-bounded organelle of eukaryotic cells in which chromosomes are housed and replicated. In most cells, the nucleus contains all of the cell's chromosomes except the organellar chromosomes, and is the site of RNA synthesis and processing. In some species, or in specialized cell types, RNA metabolism or DNA replication may be absent [goid 5634] [evidence IEA]; A membrane-bounded organelle …	The process whose specific outcome is the progression of the embryo in the uterus over time, from formation of the zygote in the oviduct, to birth [goid 1701] [evidence IEA]; Any process that modulates the frequency, rate or extent of DNA-dependent transcription [goid 6355] [evidence IEA]; The synthesis of RNA from a DNA template by RNA polymerase II (Pol II), originating at a Pol II-specific pro…	The function of binding to a specific DNA sequence in order to modulate transcription. The transcription factor may or may not also interact selectively with a protein or macromolecular complex [goid 3700] [evidence IEA]; Interacting selectively with DNA of a specific nucleotide composition, e.g. GC-rich DNA binding, or with a specific sequence motif or type of DNA e.g. promotor binding or rDNA b…	U-MAF	Homo sapiens
ILMN_1678255	NM_021628.1	ALOXE3	59344	1.95113	2.04974	1.22428	1.76499	17	Homo sapiens arachidonate lipoxygenase 3 (ALOXE3), mRNA.	MGC119695; MGC119694; MGC119696; eLOX3	Molecular function unclassified	Biological process unclassified	990685	RefSeq	ILMN_29198	NM_021628.1	NM_021628.1		11055995	NP_067641.1	990685	S	3158	AGGGGAAGAATTGGAGGGCAGCTTGCCTGGACCCCTAACGGCTGTTCTCA	-	7940097-7940146	17p13.1c		The chemical reactions and pathways resulting in the formation of leukotriene, a pharmacologically active substance derived from a polyunsaturated fatty acid, such as arachidonic acid [goid 19370] [evidence IEA]; The process of removal or addition of one or more electrons with or without the concomitant removal or addition of a proton or protons [goid 55114] [evidence IEA]	Interacting selectively with iron (Fe) ions [goid 5506] [evidence IEA]; Catalysis of the reaction: linoleate + O2 = (9Z,11E)-(13S)-13-hydroperoxyoctadeca-9,11-dienoate [goid 16165] [evidence IEA]; Catalysis of an oxidation-reduction (redox) reaction, a reversible chemical reaction in which the oxidation state of an atom or atoms within a molecule is altered. One substrate acts as a hydrogen or el…	MGC119695; MGC119694; MGC119696; eLOX3	Homo sapiens
ILMN_1653794	XM_943699.1	C6orf160	387066	1.16485	2.04329	1.09429	1.46424		PREDICTED: Homo sapiens chromosome 6 open reading frame 160, transcript variant 4 (C6orf160), mRNA.				7160475	RefSeq	ILMN_38384	XM_943699.1	XM_943699.1		88999261	XP_948792.1	7160475	A	344	GCAGCTCTGAAGATGCAAAGTGAGGGTCGCTGTCTGCCCATTGATAGAGG			6q14.3c					Homo sapiens
ILMN_1756152	NM_024311.2	MFSD11	79157	-1.05835	2.04291	-1.01056	1.12894	17	Homo sapiens major facilitator superfamily domain containing 11 (MFSD11), mRNA.	ET; FLJ22196; FLJ20226	Molecular function unclassified	Biological process unclassified	3940593	RefSeq	ILMN_7695	NM_024311.2	NM_024311.2		34147375	NP_077287.1	3940593	S	2349	GCAGAGATGTGTTGGGTTTGGTGGTGCATGCCTGTGATCCTAGCTGCTGG	+	72286774-72286823	17q25.2a	The part of a cell or its extracellular environment in which a gene product is located. A gene product may be located in one or more parts of a cell and its location may be as specific as a particular macromolecular complex, that is, a stable, persistent association of macromolecules that function together [goid 5575] [evidence ND ]; Double layer of lipid molecules that encloses all cells, and, i…	Any process specifically pertinent to the functioning of integrated living units: cells, tissues, organs, and organisms. A process is a collection of molecular events with a defined beginning and end [goid 8150] [evidence ND ]	Elemental activities, such as catalysis or binding, describing the actions of a gene product at the molecular level. A given gene product may exhibit one or more molecular functions [goid 3674] [evidence ND ]	ET; FLJ22196; FLJ20226	Homo sapiens
ILMN_1804539	NM_016334.3	GPR89B	51463	1.22755	2.03888	-1.10493	1.26731	1	Homo sapiens G protein-coupled receptor 89B (GPR89B), mRNA.	SH120; GPR89	Receptor -> G-protein coupled receptor	Protein metabolism and modification -> Protein modification -> Protein phosphorylation;Protein metabolism and modification -> Other protein metabolism	4570600	RefSeq	ILMN_10695	NM_016334.3	NM_016334.3		148230342	NP_057418.1	4570600	S	264	ACAGGTGATCTTCTCCGTGACGTTTGCATTTTCTTGCACCATGTTTGAGC	+	145877469-145877518	1q21.1d				SH120; GPR89	Homo sapiens
ILMN_1665060	XR_016661.1	LOC643888	643888	-1.16947	2.038	-1.1701	1.13737	X	PREDICTED: Homo sapiens hypothetical LOC643888 (LOC643888), mRNA.				1010543	RefSeq	ILMN_165124	XR_016661.1	XR_016661.1		113430019		1010543	I	1493	AGTTTTTATAAGCTCTTCGTGAGTTTGTGCCAGTGACCAGGTAGCTCCTT	+	111512585-111512634	Xq23a					Homo sapiens
ILMN_1671661	NM_016371.2	HSD17B7	51478	-1.06344	2.0374	-1.00989	1.3678	1	Homo sapiens hydroxysteroid (17-beta) dehydrogenase 7 (HSD17B7), mRNA.	MGC12523; MGC75018; PRAP	Oxidoreductase -> Dehydrogenase;Oxidoreductase -> Reductase	Other metabolism	3420328	RefSeq	ILMN_5318	NM_016371.2	NM_016371.2		50593017	NP_057455.1	3420328	S	1231	TAGCTGGGTGTGGTGGCATGCGCATGTAGTCCCAGCTACTCAGAAGGATG	+	161048944-161048993	1q23.3c	The lipid bilayer surrounding the endoplasmic reticulum [goid 5789] [pmid 11969204] [evidence EXP]; Double layer of lipid molecules that encloses all cells, and, in eukaryotes, many organelles; may be a single or double lipid bilayer; also includes associated proteins [goid 16020] [evidence IEA]; Penetrating at least one phospholipid bilayer of a membrane. May also refer to the state of being bur…	The chemical reactions and pathways, including anabolism and catabolism, by which living organisms transform chemical substances. Metabolic processes typically transform small molecules, but also include macromolecular processes such as DNA repair and replication, and protein synthesis and degradation [goid 8152] [evidence IEA]; The chemical reactions and pathways, including anabolism and catabol…	The selective, often stoichiometric, interaction of a molecule with one or more specific sites on another molecule [goid 5488] [evidence IEA]; Catalysis of an oxidation-reduction (redox) reaction, a reversible chemical reaction in which the oxidation state of an atom or atoms within a molecule is altered. One substrate acts as a hydrogen or electron donor and becomes oxidized, while the other act…	MGC12523; MGC75018; PRAP	Homo sapiens
ILMN_2219618	NR_002773.1	LOC90586	90586	-1.00129	2.03474	1.03852	1.45262	17	Homo sapiens AOC3 pseudogene (LOC90586), non-coding RNA.				7380390	RefSeq	ILMN_15276	NR_002773.1	NR_002773.1		84872062		7380390	S	1876	GAGGTCAGGAGTTCAAAACCAGCCTGGCCAACATGGCGAAATCCTGTCTG	+	38274563-38274612	17q21.31a					Homo sapiens
ILMN_3216365	XM_001720907.1	LOC100131096	100131096	-1.01674	2.03242	1.19527	1.45469	17	PREDICTED: Homo sapiens hypothetical protein LOC100131096 (LOC100131096), mRNA.		Molecular function unclassified	Biological process unclassified	6590136	RefSeq	ILMN_349862	XM_001720907.1	XM_001720907.1		169210723	XP_001720959.1	6590136	A	1037	AGTGAGCCGAGATTACATCACTGCACTCCAGCGTGGGAGACAGAGACCCT	-	73616543-73616592	17q25.3a					Homo sapiens
ILMN_2052208	NM_001924.2	GADD45A	1647	2.50098	2.02735	1.978	2.37592	1	Homo sapiens growth arrest and DNA-damage-inducible, alpha (GADD45A), mRNA.	GADD45; DDIT1	Miscellaneous function -> Other miscellaneous function protein	Nucleoside, nucleotide and nucleic acid metabolism -> DNA metabolism -> DNA repair;Immunity and defense -> Stress response;Apoptosis;Cell cycle -> Cell cycle control	4880673	RefSeq	ILMN_17355	NM_001924.2	NM_001924.2		9790904	NP_001915.1	4880673	S	920	GAGTTCAACTACATGTTCTGGGGGCCCGGAGATAGATGACTTTGCAGATG	+	67926172-67926221	1p31.3a	A membrane-bounded organelle of eukaryotic cells in which chromosomes are housed and replicated. In most cells, the nucleus contains all of the cell's chromosomes except the organellar chromosomes, and is the site of RNA synthesis and processing. In some species, or in specialized cell types, RNA metabolism or DNA replication may be absent [goid 5634] [pmid 7798274] [evidence TAS]	Any process that stops, prevents or reduces the frequency, rate or extent of protein kinase activity [goid 6469] [evidence IEA]; The cell cycle process whereby centrosome duplication and separation takes place. The centrosome cycle can operate with a considerable degree of independence from other processes of the cell cycle [goid 7098] [evidence IEA]; Any process that modulates the rate or extent…	Interacting selectively with any protein or protein complex (a complex of two or more proteins that may include other nonprotein molecules) [goid 5515] [evidence IEA]	GADD45; DDIT1	Homo sapiens
ILMN_2227495	NM_153263.1	ZNF549	256051	1.22765	2.0269	-1.02325	1.19361	19	Homo sapiens zinc finger protein 549 (ZNF549), mRNA.	FLJ34917	Transcription factor -> Zinc finger transcription factor -> KRAB box transcription factor	Nucleoside, nucleotide and nucleic acid metabolism -> mRNA transcription -> mRNA transcription regulation	3450750	RefSeq	ILMN_12970	NM_153263.1	NM_153263.1		23397559	NP_694995.1	3450750	S	3660	TTGTCTTAGAAATATGTGTGTATAGGCTGGGTGCGGTGGCTCATGCCTGT	+	58051822-58051871	19q13.43b	The living contents of a cell; the matter contained within (but not including) the plasma membrane, usually taken to exclude large vacuoles and masses of secretory or ingested material. In eukaryotes it includes the nucleus and cytoplasm [goid 5622] [evidence IEA]; A membrane-bounded organelle of eukaryotic cells in which chromosomes are housed and replicated. In most cells, the nucleus contains …	The synthesis of either RNA on a template of DNA or DNA on a template of RNA [goid 6350] [evidence IEA]; Any process that modulates the frequency, rate or extent of DNA-dependent transcription [goid 6355] [evidence IEA]	Interacting selectively with DNA (deoxyribonucleic acid) [goid 3677] [evidence IEA]; Interacting selectively with zinc (Zn) ions [goid 8270] [evidence IEA]; Interacting selectively with any metal ion [goid 46872] [evidence IEA]	FLJ34917	Homo sapiens
ILMN_3186390	XM_001715759.1	LOC100128510	100128510	1.16136	2.02474	1.01759	1.23317		PREDICTED: Homo sapiens hypothetical protein LOC100128510 (LOC100128510), mRNA.				5670431	RefSeq	ILMN_343514	XM_001715759.1	XM_001715759.1		169209665	XP_001715811.1	5670431	A	4322	GGCTATCCTCGAGGCTGAGGAGGGAGAATCATTTGAACCTGGGAGGTTGC			16p13.3c					Homo sapiens
ILMN_1671039	NM_004482.2	GALNT3	2591	1.01907	2.024	-1.01044	1.24644	2	Homo sapiens UDP-N-acetyl-alpha-D-galactosamine:polypeptide N-acetylgalactosaminyltransferase 3 (GalNAc-T3) (GALNT3), mRNA.	DKFZp686C10199; MGC61909; GalNAc-T3; HFTC; HHS	Transferase -> Glycosyltransferase	Carbohydrate metabolism -> Other polysaccharide metabolism;Protein metabolism and modification -> Protein modification -> Protein glycosylation	2600114	RefSeq	ILMN_164634	NM_004482.2	NM_004482.2		9945386	NP_004473.1	2600114	S	3505	GGTGTGGTGGCACGCATCTGTAGTTCCAGCTATACAGGAAGGTGAGGCAG	-	166311884-166311933	2q24.3c	That fraction of cells, prepared by disruptive biochemical methods, that includes the plasma and other membranes [goid 5624] [pmid 8663203] [evidence TAS]; A compound membranous cytoplasmic organelle of eukaryotic cells, consisting of flattened, ribosome-free vesicles arranged in a more or less regular stack. The Golgi apparatus differs from the endoplasmic reticulum in often having slightly thic…	The chemical reactions and pathways involving carbohydrates, any of a group of organic compounds based of the general formula Cx(H2O)y. Includes the formation of carbohydrate derivatives by the addition of a carbohydrate residue to another molecule [goid 5975] [pmid 9592121] [evidence NAS]; The posttranslational glycosylation of protein via the O3 atom of peptidyl-serine, forming O3-glycosyl-L-se…	Catalysis of the reaction: UDP-N-acetyl-D-galactosamine + polypeptide = UDP + N-acetyl-D-galactosaminyl-polypeptide. Catalyzes of the modification of serine or threonine residues in polypeptide chains by the transfer of a N-acetylgalactose from UDP-N-acetylgalactose to the hydroxyl group of the amino acid; it is the first step in O-glycan biosynthesis [goid 4653] [pmid 9592121] [evidence TAS]; In…	MGC61909; GalNAc-T3	Homo sapiens
ILMN_1804895	NM_182597.1	C7orf53	286006	1.10163	2.02031	1.29245	1.3572	7	Homo sapiens chromosome 7 open reading frame 53 (C7orf53), mRNA.	FLJ39575; MGC161427; MGC42850; MGC163440	Molecular function unclassified	Biological process unclassified	5390497	RefSeq	ILMN_181442	NM_182597.1	NM_182597.1		32699018	NP_872403.1	5390497	S	1277	GGGCCCCAGAGCTAGTTGCTGTCTGGTGTTTGCTGGTGAAAACATGAGCA	+	111917760-111917809	7q31.1c	Double layer of lipid molecules that encloses all cells, and, in eukaryotes, many organelles; may be a single or double lipid bilayer; also includes associated proteins [goid 16020] [evidence IEA]; Penetrating at least one phospholipid bilayer of a membrane. May also refer to the state of being buried in the bilayer with no exposure outside the bilayer. When used to describe a protein, indicates …			FLJ39575; MGC161427; MGC42850; MGC163440	Homo sapiens
ILMN_3248773	NR_003697.1	C7orf40	285958	1.20049	2.01325	1.26608	1.53621	7	Homo sapiens chromosome 7 open reading frame 40 (C7orf40), non-coding RNA.	FLJ38860	Protease -> Serine protease	Protein metabolism and modification -> Proteolysis;Immunity and defense -> Blood clotting	6280725	RefSeq	ILMN_338067	NR_003697.1	NR_003697.1		154937378		6280725	S	498	CCTGTGCAGGGATGAGGCCTGCCTGTGTTAATACACCTAGTGAGGAGTGG	-	45022882-45022921:45023421-45023430	7p13c				FLJ38860	Homo sapiens
ILMN_3233239	XM_001722670.1	LOC731789	731789	1.15989	2.01204	-1.03825	1.50893	10	PREDICTED: Homo sapiens similar to amyloid beta (A4) precursor protein-binding, family B, member 1 interacting protein (LOC731789), mRNA.				7100408	RefSeq	ILMN_346954	XM_001722670.1	XM_001722670.1		169191945	XP_001722722.1	7100408	I	207	CGGAGTTCCAGACCAGCCTGGGCAACAGAACAAGGGCTCATCTCTACTAG	+	26979658-26979707	10p12.1b					Homo sapiens
ILMN_2276758	NM_015352.1	POFUT1	23509	1.08791	2.00816	-1.07846	1.3315	20	Homo sapiens protein O-fucosyltransferase 1 (POFUT1), transcript variant 1, mRNA.	O-Fuc-T; O-FUT; FUT12; O-FucT-1; MGC2482; KIAA0180	Molecular function unclassified	Biological process unclassified	290348	RefSeq	ILMN_7876	NM_015352.1	NM_015352.1		27436888	NP_056167.1	290348	I	4802	AATAATAGCCAGGCGTGGTGGCACATGCCTGTATTCCCAGCTGCTTGGGA	+	30289711-30289760	20q11.21b	The irregular network of unit membranes, visible only by electron microscopy, that occurs in the cytoplasm of many eukaryotic cells. The membranes form a complex meshwork of tubular channels, which are often expanded into slitlike cavities called cisternae. The ER takes two forms, rough (or granular), with ribosomes adhering to the outer surface, and smooth (with no ribosomes attached) [goid 5783…	Blood vessel formation when new vessels emerge from the proliferation of pre-existing blood vessels [goid 1525] [evidence IEA]; The formation of mesodermal clusters that are arranged segmentally along the anterior posterior axis of an embryo [goid 1756] [evidence IEA]; The chemical reactions and pathways involving carbohydrates, any of a group of organic compounds based of the general formula Cx(…	Catalysis of the transfer of a glycosyl group from one compound (donor) to another (acceptor) [goid 16757] [evidence IEA]; Interacting selectively with manganese (Mn) ions [goid 30145] [evidence IEA]; Catalysis of the transfer of an alpha-L-fucosyl residue from GDP- beta-L-fucose to the serine hydroxy group of a protein acceptor [goid 46922] [pmid 11698403] [evidence TAS]	O-Fuc-T; O-FUT; FUT12; O-FucT-1; MGC2482; KIAA0180	Homo sapiens
ILMN_3305169	XM_001719546.1	LOC728809	728809	1.14065	2.00312	-1.0063	1.26347		PREDICTED: Homo sapiens hypothetical LOC728809 (LOC728809), mRNA.				4390053	RefSeq	ILMN_349782	XM_001719546.1	XM_001719546.1		169210193	XP_001719598.1	4390053	M	2095	CATTGTGGTCTAAAAATAATCCCAGCACTTTGGGAGGCCAAGGCAGGAGG			16p11.2d					Homo sapiens
ILMN_1697006	XM_930748.2	LOC642361	642361	-1.18806	2.00296	1.00401	1.069	10	PREDICTED: Homo sapiens hypothetical LOC642361 (LOC642361), mRNA.		Molecular function unclassified	Biological process unclassified	6130678	RefSeq	ILMN_32527	XM_930748.2	XM_930748.2		113421632	XP_935841.2	6130678	I	1464	CATCCGACTCTTCGAGGGGCGGCAGGGCCCCATCTGTGTCTTTCGCTCTC	+	81576901-81576950	10q22.3f					Homo sapiens
ILMN_1679838	NM_001006612.1	WBP5	51186	1.25263	2.00291	1.07445	1.22574	X	Homo sapiens WW domain binding protein 5 (WBP5), transcript variant 2, mRNA.	DKFZp313K1940; TCEAL9	Transcription factor	Nucleoside, nucleotide and nucleic acid metabolism -> mRNA transcription -> mRNA transcription elongation	7510731	RefSeq	ILMN_3010	NM_001006612.1	NM_001006612.1		55743139	NP_001006613.1	7510731	A	101	CAGGCGGTGGTCCCTGAGGCCCGTGGAAGGAGTCAAACTTGCGGGAATTT	+	102498136-102498185	Xq22.1e-q22.2a			Interacting selectively with any protein or protein complex (a complex of two or more proteins that may include other nonprotein molecules) [goid 5515] [pmid 17353931] [evidence IPI]; Interacting selectively with a WW domain of a protein, a small module composed of 40 amino acids and plays a role in mediating protein-protein interactions via proline-rich regions [goid 50699] [evidence IEA]	DKFZp313K1940; TCEAL9	Homo sapiens
ILMN_3287996	XR_019205.2	LOC400446	400446	1.05651	2.00187	1.06847	1.24487		PREDICTED: Homo sapiens misc_RNA (LOC400446), miscRNA.				580553	RefSeq	ILMN_182414	XR_019205.2	XR_019205.2		169209311		580553	M	3034	CTTCAGTGAGCCGAGGCCACACCACTGCACTCCGGCCTTGGTGACAGAGA			15q26.1b					Homo sapiens
ILMN_3246805	XM_001713810.1	LOC100134364	100134364	1.40596	2.00173	1.13358	1.29812		PREDICTED: Homo sapiens hypothetical protein LOC100134364 (LOC100134364), mRNA.				2630347	RefSeq	ILMN_349102	XM_001713810.1	XM_001713810.1		169217195	XP_001713862.1	2630347	S	387	GAAATACCACTACTCTGATCGTTTTTTCACTGACCCGGTGAGGCGGGGGG								Homo sapiens
ILMN_1712347	XR_019449.1	LOC644422	644422	-1.06256	1.99679	-1.25717	1.01395		PREDICTED: Homo sapiens misc_RNA (LOC644422), miscRNA.				380750	RefSeq	ILMN_166674	XR_019449.1	XR_019449.1		113427287		380750	I	804	GTCGCTCCCGTTCCAGGTCGCGGAGCAAAGGTCGATCACGTTCTCGATCA			17p11.2i					Homo sapiens
ILMN_2376403	NM_004089.3	TSC22D3	1831	1.14335	1.99623	1.19694	1.61797	X	Homo sapiens TSC22 domain family, member 3 (TSC22D3), transcript variant 2, mRNA.	hDIP; DIP; DKFZp313A1123; DSIPI; TSC-22R; GILZ	Transcription factor -> Other transcription factor	Nucleoside, nucleotide and nucleic acid metabolism -> mRNA transcription -> mRNA transcription regulation	6350446	RefSeq	ILMN_9893	NM_004089.3	NM_004089.3		62865622	NP_004080.2	6350446	A	1372	AGGGCCTAACCAGCCTTGGGAGTATTGACTGGTCCCTTACCTCTTATGGC	-	106956982-106957031	Xq22.3b		Any process that modulates the frequency, rate or extent of DNA-dependent transcription [goid 6355] [pmid 8982256] [evidence TAS]; A process which directly inhibits any of the steps required for cell death by apoptosis [goid 6916] [evidence IEA]; A change in state or activity of a cell or an organism (in terms of movement, secretion, enzyme production, gene expression, etc.) as a result of a stim…	The function of binding to a specific DNA sequence in order to modulate transcription. The transcription factor may or may not also interact selectively with a protein or macromolecular complex [goid 3700] [pmid 8982256] [evidence TAS]; The function of binding to a specific DNA sequence in order to modulate transcription. The transcription factor may or may not also interact selectively with a pr…	hDIP; DIP; DKFZp313A1123; DSIPI; TSC-22R; GILZ	Homo sapiens
ILMN_3206804	NR_024424.1	LOC255167	255167	1.02181	1.99517	1.15078	1.47037	5	Homo sapiens hypothetical LOC255167 (LOC255167), non-coding RNA.				4670563	RefSeq	ILMN_370767	NR_024424.1	NR_024424.1		212286175		4670563	A	2686	TTGAAGCCAGGAGTTCAAGACCAGCCTGGCCAACATGGAGAAACCCTCTC	+	6588267-6588316	5p15.31c					Homo sapiens
ILMN_3305938	NM_005627.3	SGK1	6446	2.18868	1.99262	1.76387	2.48367	6	Homo sapiens serum/glucocorticoid regulated kinase 1 (SGK1), transcript variant 1, mRNA.	SGK			2030324	RefSeq	ILMN_2451	NM_005627.3	NM_005627.3		163644253	NP_005618.2	2030324	M	1808	CCTTGTGGATATGCTGTGTGAACCGTCGTGTGAGTGTGGTATGCCTGATC	-	134490933-134490982	6q23.2d	A membrane-bounded organelle of eukaryotic cells in which chromosomes are housed and replicated. In most cells, the nucleus contains all of the cell's chromosomes except the organellar chromosomes, and is the site of RNA synthesis and processing. In some species, or in specialized cell types, RNA metabolism or DNA replication may be absent [goid 5634] [evidence IEA]; All of the contents of a cell…	The process of introducing a phosphate group on to a protein [goid 6468] [evidence IEA]; The process of introducing a phosphate group on to a protein [goid 6468] [evidence IEA]; A change in state or activity of a cell or an organism (in terms of movement, secretion, enzyme production, gene expression, etc.) as a result of a stimulus indicating damage to its DNA from environmental insults or error…	Interacting selectively with a nucleotide, any compound consisting of a nucleoside that is esterified with (ortho)phosphate or an oligophosphate at any hydroxyl group on the ribose or deoxyribose moiety [goid 166] [evidence IEA]; Catalysis of the reaction: ATP + a protein serine/threonine = ADP + protein serine/threonine phosphate [goid 4674] [evidence IEA]; Interacting selectively with ATP, aden…	SGK1	Homo sapiens
ILMN_3208014	XR_038146.1	LOC100131866	100131866	1.06136	1.99096	1.18933	1.40634	1	PREDICTED: Homo sapiens misc_RNA (LOC100131866), miscRNA.				3610215	RefSeq	ILMN_342401	XR_038146.1	XR_038146.1		169162730		3610215	A	498	CCATCTCCTCAAGACCCACACCAGAGTCTCAGTGCAGAGGACCCAGGCTC	+	197185488-197185537	1q31.3d					Homo sapiens
ILMN_1812250	XM_932279.1	LOC644642	644642	-1.16359	1.98986	-1.04485	1.19975	1	PREDICTED: Homo sapiens hypothetical protein LOC644642 (LOC644642), mRNA.				1850754	RefSeq	ILMN_43268	XM_932279.1	XM_932279.1		88943057	XP_937372.1	1850754	S	3421	AATTTGCGCCACTGCATTCTAGCCTGAGTGACAGAGCATGATTCCATCTC	-	142987262-142987311						Homo sapiens
ILMN_1659122	NM_005655.1	KLF10	7071	1.1552	1.98986	-1.07519	1.35272	8	Homo sapiens Kruppel-like factor 10 (KLF10), transcript variant 1, mRNA.	TIEG; EGRA; TIEG1	Transcription factor -> Zinc finger transcription factor	Nucleoside, nucleotide and nucleic acid metabolism -> mRNA transcription -> mRNA transcription regulation	5720184	RefSeq	ILMN_2466	NM_005655.1	NM_005655.1		5032176	NP_005646.1	5720184	I	108	GGCCAAGCAGCCAACCATGCTCAACTTCGGTGCCTCTCTCCAGCAGACTG	-	103736971-103737005:103737006-103737020	8q22.3b	The living contents of a cell; the matter contained within (but not including) the plasma membrane, usually taken to exclude large vacuoles and masses of secretory or ingested material. In eukaryotes it includes the nucleus and cytoplasm [goid 5622] [evidence IEA]; A membrane-bounded organelle of eukaryotic cells in which chromosomes are housed and replicated. In most cells, the nucleus contains …	Any process that stops, prevents or reduces the frequency, rate or extent of transcription from an RNA polymerase II promoter [goid 122] [pmid 9748269] [evidence TAS]; The process whose specific outcome is the progression of the skeleton over time, from its formation to the mature structure. The skeleton is the bony framework of the body in vertebrates (endoskeleton) or the hard outer envelope of…	The function of binding to a specific DNA sequence in order to modulate transcription. The transcription factor may or may not also interact selectively with a protein or macromolecular complex [goid 3700] [pmid 9748269] [evidence TAS]; The function of binding to a specific DNA sequence in order to modulate transcription. The transcription factor may or may not also interact selectively with a pr…	TIEG; EGRA; TIEG1	Homo sapiens
ILMN_2101651	NM_017643.1	MBTD1	54799	-1.07357	1.98532	-1.05936	1.2905	17	Homo sapiens mbt domain containing 1 (MBTD1), mRNA.	SA49P01; FLJ42067; MGC126785; FLJ20055	Transcription factor	Nucleoside, nucleotide and nucleic acid metabolism -> mRNA transcription -> General mRNA transcription activities;Cell cycle	4890703	RefSeq	ILMN_29908	NM_017643.1	NM_017643.1		8923058	NP_060113.1	4890703	S	2373	CCCTGTCTCCACCAAAAATACAAAAAATCTGCCGGGCGTGGTGGCACACG	-	46624085-46624134	17q21.33b	A membrane-bounded organelle of eukaryotic cells in which chromosomes are housed and replicated. In most cells, the nucleus contains all of the cell's chromosomes except the organellar chromosomes, and is the site of RNA synthesis and processing. In some species, or in specialized cell types, RNA metabolism or DNA replication may be absent [goid 5634] [evidence IEA]	Any process that modulates the frequency, rate or extent of the synthesis of either RNA on a template of DNA or DNA on a template of RNA [goid 45449] [evidence IEA]	Interacting selectively with zinc (Zn) ions [goid 8270] [evidence IEA]; Interacting selectively with any metal ion [goid 46872] [evidence IEA]	SA49P01; FLJ42067; MGC126785; FLJ20055	Homo sapiens
ILMN_2135944	NM_001017436.1	CT45A4	441520	1.7327	1.98343	1.11013	1.45138	X	Homo sapiens cancer/testis antigen family 45, member A4 (CT45A4), mRNA.		Nucleic acid binding -> Helicase -> RNA helicase	Oncogenesis -> Tumor suppressor	7510128	RefSeq	ILMN_23269	NM_001017436.1	NM_001017436.1		62945407	NP_001017436.1	7510128	S	921	TGCTGAAGTCTCCTGGCATATGTTACCGAATCAAATAGCCTTCCAGAGGC	-	134928734-134928783	Xq26.3b					Homo sapiens
ILMN_2091123	NR_001318.1	HCG2P7	80867	1.10367	1.98338	1.10445	1.38843	6	Homo sapiens HLA complex group 2 pseudogene 7 (HCG2P7), non-coding RNA.	HCGII-7; HCGII.2			4780470	RefSeq	ILMN_5556	NR_001318.1	NR_001318.1		30231216		4780470	S	3377	AATTAGCCGGGCGTGGTGGCAGGCTCCTCGGGAGGCTGAGGCAGAAAAAT	+	29978163-29978212	6p21.33b				HCGII-7; HCGII.2	Homo sapiens
ILMN_3187283	XR_037866.1	LOC100128460	100128460	1.29669	1.97924	-1.09575	1.13508	4	PREDICTED: Homo sapiens misc_RNA (LOC100128460), miscRNA.				1340403	RefSeq	ILMN_344314	XR_037866.1	XR_037866.1		169166309		1340403	A	2920	CAGCTACCCGGAAGGCTGAGGCAGGAGAATTGCGTGAACCAGGCAGGAAA	-	120545510-120545559	4q26f					Homo sapiens
ILMN_1661599	NM_019058.2	DDIT4	54541	1.01899	1.97851	1.43746	1.27867	10	Homo sapiens DNA-damage-inducible transcript 4 (DDIT4), mRNA.	RTP801; Dig2; REDD1; FLJ20500; RP11-442H21.1; REDD-1	Molecular function unclassified	Biological process unclassified	3190148	RefSeq	ILMN_13176	NM_019058.2	NM_019058.2		56676369	NP_061931.1	3190148	S	1521	GCTGCGTTTAAGCCTTCCCCCATCGTGTACTGCAGAGTTGAGCTGGCAGG	+	73705572-73705621	10q22.1f	The living contents of a cell; the matter contained within (but not including) the plasma membrane, usually taken to exclude large vacuoles and masses of secretory or ingested material. In eukaryotes it includes the nucleus and cytoplasm [goid 5622] [pmid 11256614] [evidence IDA]; All of the contents of a cell excluding the plasma membrane and nucleus, but including other subcellular structures […	A form of programmed cell death induced by external or internal signals that trigger the activity of proteolytic caspases, whose actions dismantle the cell and result in cell death. Apoptosis begins internally with condensation and subsequent fragmentation of the cell nucleus (blebbing) while the plasma membrane remains intact. Other characteristics of apoptosis include DNA fragmentation and the …		RTP801; Dig2; REDD1; FLJ20500; RP11-442H21.1; REDD-1	Homo sapiens
ILMN_1800512	NM_002133.1	HMOX1	3162	5.18412	1.97614	3.94427	4.18693	22	Homo sapiens heme oxygenase (decycling) 1 (HMOX1), mRNA.	HO-1; bK286B10	Oxidoreductase -> Oxygenase	Coenzyme and prosthetic group metabolism -> Porphyrin metabolism	6660601	RefSeq	ILMN_25059	NM_002133.1	NM_002133.1		4504436	NP_002124.1	6660601	S	1271	TCAAGTATCCTTGTTGACACGGCCATGACCACTTTCCCCGTGGGCCATGG	+	34119915-34119964	22q12.3c	That part of a multicellular organism outside the cells proper, usually taken to be outside the plasma membranes, and occupied by fluid [goid 5615] [pmid 18307065] [evidence TAS]; That fraction of cells, prepared by disruptive biochemical methods, that includes the plasma and other membranes [goid 5624] [pmid 3345742] [evidence TAS]; A membrane-bounded organelle of eukaryotic cells in which chrom…	[goid 6788] [evidence IEA]; A change in state or activity of a cell or an organism (in terms of movement, secretion, enzyme production, gene expression, etc.) as a result of a stimulus [goid 50896] [evidence IEA]; The multiplication or reproduction of endothelial cells, resulting in the expansion of a cell population. Endothelial cells are thin flattened cells which line the inside surfaces of bo…	Catalysis of the reaction: heme + 3 donor-H2 + 3 O2 = biliverdin + Fe2+ + CO + 3 acceptor + 3 H2O [goid 4392] [evidence IEA]; Catalysis of the reaction: heme + 3 donor-H2 + 3 O2 = biliverdin + Fe2+ + CO + 3 acceptor + 3 H2O [goid 4392] [pmid 9884342] [evidence TAS]; Mediates the transfer of a signal from the outside to the inside of a cell by means other than the introduction of the signal molecu…	HO-1; bK286B10	Homo sapiens
ILMN_1911503	CA841942			-1.33771	1.97523	-1.02628	1.25393	20	ip26b05.y1 HR85 islet Homo sapiens cDNA clone IMAGE:6218432 5, mRNA sequence				7100544	Unigene	ILMN_92511	Hs.443185		Hs.443185	26671142		7100544	S	232	CATTACTCAGAAGCCACTCTGTGGAAGGTACTGGGGCAAGTGAGGCCGTC	-	33266972-33267021						Homo sapiens
ILMN_1803423	NM_004840.2	ARHGEF6	9459	-1.14729	1.9739	1.11175	1.32372	X	Homo sapiens Rac/Cdc42 guanine nucleotide exchange factor (GEF) 6 (ARHGEF6), mRNA.	COOL2; PIXA; MRX46; KIAA0006; alpha-PIX; Cool-2; alphaPIX	Select regulatory molecule -> G-protein modulator -> Guanyl-nucleotide exchange factor	Signal transduction -> Cell surface receptor mediated signal transduction -> G-protein mediated signaling	770703	RefSeq	ILMN_26689	NM_004840.2	NM_004840.2		47078220	NP_004831.1	770703	S	5105	TGGGTTCCTGTTGCCCTGTAATTAAACTGCTGCCCGTAGAGGCCTTTCAG	-	135747826-135747875	Xq26.3b-q26.3c	The living contents of a cell; the matter contained within (but not including) the plasma membrane, usually taken to exclude large vacuoles and masses of secretory or ingested material. In eukaryotes it includes the nucleus and cytoplasm [goid 5622] [pmid 11017088] [evidence IC ]; All of the contents of a cell excluding the plasma membrane and nucleus, but including other subcellular structures […	A form of programmed cell death induced by external or internal signals that trigger the activity of proteolytic caspases, whose actions dismantle the cell and result in cell death. Apoptosis begins internally with condensation and subsequent fragmentation of the cell nucleus (blebbing) while the plasma membrane remains intact. Other characteristics of apoptosis include DNA fragmentation and the …	Stimulates the exchange of guanyl nucleotides by a GTPase. Under normal cellular physiological conditions, the concentration of GTP is higher than that of GDP, favoring the replacement of GDP by GTP in association with the GTPase [goid 5085] [evidence IEA]; Stimulates the exchange of guanyl nucleotides by a GTPase of the Rho family. Under normal cellular physiological conditions, the concentratio…	MRX46; KIAA0006; alpha-PIX; Cool-2; alphaPIX; COOL2; PIXA	Homo sapiens
ILMN_2130078	NM_080656.1	CDKN2AIPNL	91368	1.18783	1.97247	1.00145	1.3162	5	Homo sapiens CDKN2A interacting protein N-terminal like (CDKN2AIPNL), mRNA.	MGC13017	Nucleic acid binding -> Other DNA-binding protein	Nucleoside, nucleotide and nucleic acid metabolism -> mRNA transcription -> Other mRNA transcription	7400224	RefSeq	ILMN_23130	NM_080656.1	NM_080656.1		18087820	NP_542387.1	7400224	S	923	CTTATGCCCATAATAATCCCAGCACTTTGGGAGGCCGAGGTGAGCAGATC	-	133765927-133765976	5q31.1e				MGC13017	Homo sapiens
ILMN_1658176	NM_207629.1	ABCG1	9619	-1.12515	1.96202	-1.01306	1.11913	21	Homo sapiens ATP-binding cassette, sub-family G (WHITE), member 1 (ABCG1), transcript variant 7, mRNA.	WHITE1; ABC8; MGC34313	Transporter	Lipid, fatty acid and steroid metabolism -> Lipid and fatty acid transport;Transport -> Lipid and fatty acid transport	4540091	RefSeq	ILMN_8619	NM_207629.1	NM_207629.1		46592977	NP_997512.1	4540091	I	42	GTCTGCCGCCATGTGAGACATGCCTTTCACCTTCCGCCATGATCATGAGG	+	42509297-42509334:42509335-42509346	21q22.3b	The lipid bilayer surrounding any of the compartments of the Golgi apparatus [goid 139] [evidence IEA]; A membrane-bounded organelle that carries materials newly ingested by endocytosis. It passes many of the materials to lysosomes for degradation [goid 5768] [evidence IEA]; A membrane-bounded organelle that carries materials newly ingested by endocytosis. It passes many of the materials to lysos…	The directed movement of lipids into, out of, within or between cells. Lipids are compounds soluble in an organic solvent but not, or sparingly, in an aqueous solvent [goid 6869] [evidence IEA]; The chemical reactions and pathways involving cholesterol, cholest-5-en-3 beta-ol, the principal sterol of vertebrates and the precursor of many steroids, including bile acids and steroid hormones. It is …	Interacting selectively with a nucleotide, any compound consisting of a nucleoside that is esterified with (ortho)phosphate or an oligophosphate at any hydroxyl group on the ribose or deoxyribose moiety [goid 166] [evidence IEA]; Interacting selectively with ATP, adenosine 5'-triphosphate, a universally important coenzyme and enzyme regulator [goid 5524] [evidence IEA]; Interacting selectively wi…	WHITE1; ABC8; MGC34313	Homo sapiens
ILMN_2112580	NM_000569.6	FCGR3A	2214	1.09701	1.96087	-1.10278	1.05591	1	Homo sapiens Fc fragment of IgG, low affinity IIIa, receptor (CD16a) (FCGR3A), transcript variant 1, mRNA.	CD16a; FCG3; CD16; FCGR3; IGFR3	Receptor -> Immunoglobulin receptor family member;Defense/immunity protein -> Immunoglobulin receptor family member	Signal transduction -> Other signal transduction;Immunity and defense -> B-cell- and antibody-mediated immunity;Immunity and defense -> Macrophage-mediated immunity;Immunity and defense -> Natural killer cell mediated immunity	4050039	RefSeq	ILMN_181791	NM_000569.6	NM_000569.6		51593094	NP_000560.5	4050039	S	1864	CAGAATGAGAAAGCCTGAGAAGAAAGAACCAACCACAAGCACACAGGAAG	-	161511945-161511994	1q23.3a	The space external to the outermost structure of a cell. For cells without external protective or external encapsulating structures this refers to space outside of the plasma membrane. This term covers the host cell environment outside an intracellular parasite [goid 5576] [evidence IEA]; The membrane surrounding a cell that separates the cell from its external environment. It consists of a phosp…	Any immune system process that functions in the calibrated response of an organism to a potential internal or invasive threat [goid 6955] [pmid 2138330] [evidence TAS]	Combining with an extracellular or intracellular messenger to initiate a change in cell activity [goid 4872] [evidence IEA]; Interacting selectively with an immunoglobulin of an IgG isotype [goid 19864] [evidence IEA]	CD16a; FCG3; CD16; FCGR3; IGFR3	Homo sapiens
ILMN_1682402	NR_000024.2	SNORD46	94161	1.86987	1.95703	1.26897	2.07175	1	Homo sapiens small nucleolar RNA, C/D box 46 (SNORD46), small nucleolar RNA.	U46; RNU40; RNU46; U40			4210044	RefSeq	ILMN_164819	NR_000024.2	NR_000024.2		94721322		4210044	S	17	GAATCCTTAGGCGTGGTTGTGGCCGTCTTGGTCACCTGTGTGCCACTTGC	+	45014767-45014816	1p34.1d				U40	Homo sapiens
[truncated: 4,826 more rows]
